# Supplementary material for: 9-(4-Fluoro­phen­oxy­carbon­yl)-10-methyl­acridinium trifluoro­methane­sulfonate
Source: Acta Crystallogr Sect E Struct Rep Online. 2010 Oct 9;66(Pt 11):o2769–70. doi: 10.1107/S1600536810039231 (PMC3009336; doi:10.1107/S1600536810039231)
Supplement: Supplementary file 2 [file e-66-o2769-Isup2.hkl]

# 
# h,k,l, Fc-squared, Fo-squared, sigma(Fo-squared) and status flag 
# 
data_I
_shelx_title ' DT130410 in C2/c' 
_shelx_refln_list_code          4 
_shelx_F_calc_maximum      488.77 
_exptl_crystal_F_000      1968.00 
_reflns_d_resolution_high  0.8394 
 
loop_ 
 _symmetry_equiv_pos_as_xyz 
 'x, y, z' 
 '-x, y, -z+1/2' 
 'x+1/2, y+1/2, z' 
 '-x+1/2, y+1/2, -z+1/2' 
 '-x, -y, -z' 
 'x, -y, z-1/2' 
 '-x+1/2, -y+1/2, -z' 
 'x+1/2, -y+1/2, z-1/2' 
 
_cell_length_a    20.8537 
_cell_length_b     7.8092 
_cell_length_c    25.6896 
_cell_angle_alpha  90.000 
_cell_angle_beta  100.893 
_cell_angle_gamma  90.000 
 
_shelx_F_squared_multiplier     1.000 
 
loop_ 
 _refln_index_h 
 _refln_index_k 
 _refln_index_l 
 _refln_F_squared_calc 
 _refln_F_squared_meas 
 _refln_F_squared_sigma 
 _refln_observed_status 
   4   0   0    36704.14    36510.71    395.07 o 
   6   0   0      313.71      285.67     26.17 o 
   8   0   0     2732.43     2626.31     59.28 o 
  10   0   0     1237.59     1256.17     36.78 o 
  12   0   0      191.48      206.39     34.73 o 
  14   0   0      202.83      176.65     43.42 o 
  16   0   0     2553.38     2388.63    119.99 o 
  18   0   0        7.50       11.39     55.18 o 
  20   0   0       23.10       46.05     68.94 o 
  22   0   0       24.70       88.67     75.89 o 
  24   0   0       21.65       56.87     81.62 o 
   3   1   0    38974.35    39230.56    316.52 o 
   5   1   0      844.33     1025.73     24.05 o 
   7   1   0     4376.66     4266.26     32.78 o 
   9   1   0      447.52      376.74     21.72 o 
  11   1   0       27.16       26.00     23.15 o 
  13   1   0      687.56      712.65     28.65 o 
  15   1   0      863.10      877.94     36.54 o 
  17   1   0      348.75      319.79     44.94 o 
  19   1   0      440.14      436.11     50.20 o 
  21   1   0        0.00      -23.82     50.84 o 
  23   1   0        0.08       25.06     56.52 o 
   0   2   0    29971.66    31771.00    531.19 o 
   2   2   0     1903.41     1947.32     46.05 o 
   4   2   0    58889.79    61139.20    347.59 o 
   6   2   0     8729.28     9252.68     66.36 o 
   8   2   0      335.53      402.02     25.32 o 
  10   2   0       14.60       70.71     25.84 o 
  12   2   0     2753.26     2566.66     31.60 o 
  14   2   0       22.18       30.17     27.98 o 
  16   2   0      580.29      550.57     36.29 o 
  18   2   0      208.02      238.12     41.08 o 
  20   2   0      571.82      574.91     52.13 o 
  22   2   0       41.68       66.52     52.63 o 
   1   3   0     4037.41     4218.74     57.67 o 
   3   3   0     2487.31     2195.72     24.99 o 
   5   3   0    15080.83    15576.50     74.31 o 
   7   3   0     1360.18     1392.52     28.52 o 
   9   3   0        2.10      -11.69     25.72 o 
  11   3   0      991.13      991.01     34.67 o 
  13   3   0      528.25      490.71     29.28 o 
  15   3   0        0.70        3.06     31.64 o 
  17   3   0        0.41      -13.69     36.11 o 
  19   3   0       22.44       84.59     42.20 o 
  21   3   0      143.09      131.30     51.21 o 
  23   3   0        2.17      -44.95     84.70 o 
   0   4   0      128.18       87.15     26.40 o 
   2   4   0     3878.97     4196.33     49.38 o 
   4   4   0      285.54      344.21     23.41 o 
   6   4   0     1414.61     1662.80     26.81 o 
   8   4   0      804.98      940.93     24.17 o 
  10   4   0     1110.35     1101.55     32.85 o 
  12   4   0      626.33      570.88     29.75 o 
  14   4   0      491.87      478.24     33.72 o 
  16   4   0       16.44      -18.46     35.46 o 
  18   4   0      173.62      158.40     39.45 o 
  20   4   0      276.11      289.24     68.19 o 
  22   4   0      463.76      563.26     76.49 o 
   1   5   0      378.26      385.72     21.63 o 
   3   5   0     3638.89     3826.95     50.95 o 
   5   5   0      988.83      994.37     34.43 o 
   7   5   0     1562.90     1539.28     34.74 o 
   9   5   0      444.83      543.36     25.63 o 
  11   5   0      336.85      349.30     26.29 o 
  13   5   0      560.06      599.17     29.24 o 
  15   5   0        0.37       -3.90     55.96 o 
  17   5   0      279.78      232.60     59.46 o 
  19   5   0       36.54       87.97     59.85 o 
   0   6   0       26.10       60.52     31.72 o 
   2   6   0       83.75      135.68     26.60 o 
   4   6   0     1265.48     1283.84     44.10 o 
   6   6   0      148.37      189.98     34.34 o 
   8   6   0      111.87      132.06     35.73 o 
  10   6   0      468.69      461.20     32.44 o 
  12   6   0       27.14       23.36     30.51 o 
  14   6   0       27.00       54.33     61.38 o 
  16   6   0        1.31      -31.33     62.95 o 
  18   6   0       11.77       -7.58     67.06 o 
   1   7   0      742.37      815.36     39.31 o 
   3   7   0       86.03      108.65     34.67 o 
   5   7   0      156.83      115.23     41.04 o 
   7   7   0       12.16       35.58     38.78 o 
   9   7   0        0.04       44.82     51.31 o 
  11   7   0       76.87       62.70     69.32 o 
  13   7   0      455.73      485.54     68.28 o 
  15   7   0        0.02        1.19     65.25 o 
   0   8   0      159.00      190.33     60.43 o 
   2   8   0       37.45       49.39     43.06 o 
   4   8   0      170.79      131.09     38.82 o 
   6   8   0       10.79       40.39     40.49 o 
   8   8   0        1.77       40.41     48.58 o 
  10   8   0       41.56       20.50     61.35 o 
  12   8   0        0.25        1.09     69.09 o 
   1   9   0      141.72       88.46     50.82 o 
   3   9   0       22.22       -6.92     48.40 o 
   5   9   0       22.69       13.08     48.98 o 
 -23   1   1      143.92      127.52     54.35 o 
 -21   1   1       41.65       30.14     49.00 o 
 -19   1   1        2.70       44.51     44.79 o 
 -17   1   1     1417.44     1460.86     55.66 o 
 -15   1   1      245.77      272.49     30.50 o 
 -13   1   1        3.35       -1.29     24.06 o 
 -11   1   1     4159.03     4284.73     49.20 o 
  -9   1   1     7192.01     7505.29     37.12 o 
  -7   1   1     5271.42     4833.49     27.21 o 
  -5   1   1     6447.47     6047.92     67.85 o 
  -3   1   1     6251.35     6351.01     37.26 o 
   3   1   1    12561.06    12184.55     61.39 o 
   5   1   1    31178.99    29520.91    125.99 o 
   7   1   1     1759.67     1470.14     26.40 o 
   9   1   1     7618.31     7391.93     53.67 o 
  11   1   1     1984.42     1960.82     31.77 o 
  13   1   1      553.64      634.76     28.78 o 
  15   1   1       78.03       88.50     34.26 o 
  17   1   1      422.72      431.48     48.12 o 
  19   1   1     1345.80     1497.26     71.49 o 
  21   1   1      422.98      372.06     56.67 o 
  23   1   1       46.27       26.21     56.05 o 
 -22   2   1       92.47       77.06     50.48 o 
 -20   2   1      465.55      557.00     60.57 o 
 -18   2   1      102.05       73.56     39.02 o 
 -16   2   1       89.34       57.07     32.13 o 
 -14   2   1      225.28      234.12     26.66 o 
 -12   2   1     2686.65     2763.60     41.34 o 
 -10   2   1      250.35      168.68     24.44 o 
  -8   2   1     2686.70     2216.99     42.28 o 
  -6   2   1     4771.84     4829.24     36.46 o 
  -4   2   1    50225.61    49366.96    275.31 o 
  -2   2   1     7739.35     7305.35     36.40 o 
   0   2   1     3475.75     3423.24     44.03 o 
   2   2   1   100542.86    93848.47   1046.16 o 
   4   2   1     9869.35     9507.74     74.81 o 
   6   2   1     1125.60      922.27     24.87 o 
   8   2   1     2953.87     3140.54     42.69 o 
  10   2   1     4554.41     4263.02     63.06 o 
  12   2   1     2140.98     2478.83     45.71 o 
  14   2   1      372.98      471.42     31.11 o 
  16   2   1      913.29     1002.50     39.22 o 
  18   2   1       70.81       74.83     47.52 o 
  20   2   1     1163.12     1166.35     59.14 o 
  22   2   1       12.01       40.13     52.87 o 
 -23   3   1        3.11       54.19     83.04 o 
 -21   3   1      226.55      216.09     68.64 o 
 -19   3   1        3.38       24.62     39.33 o 
 -17   3   1      248.65      302.30     41.01 o 
 -15   3   1       94.74      100.71     29.96 o 
 -13   3   1       29.08       28.91     26.55 o 
 -11   3   1        3.33        5.13     24.25 o 
  -9   3   1     1404.88     1658.01     33.52 o 
  -7   3   1        0.80       20.04     19.54 o 
  -5   3   1      412.65      496.81     20.81 o 
  -3   3   1      597.50      577.60     21.60 o 
  -1   3   1      146.91      158.77     23.35 o 
   1   3   1     7704.81     7537.38     66.68 o 
   3   3   1       96.39       72.01     17.32 o 
   5   3   1     5349.11     5388.76     45.04 o 
   7   3   1     1744.22     1748.84     28.80 o 
   9   3   1     2249.78     2006.73     46.40 o 
  11   3   1      467.23      438.81     26.66 o 
  13   3   1       80.74       92.09     28.53 o 
  15   3   1      440.34      411.12     33.30 o 
  17   3   1       11.91       25.61     38.65 o 
  19   3   1      146.84      142.24     44.85 o 
  21   3   1      573.12      553.19     61.68 o 
 -22   4   1      314.69      317.24     76.03 o 
 -20   4   1       81.24       52.82     60.14 o 
 -18   4   1        3.67       18.10     48.84 o 
 -16   4   1        4.11       29.45     35.22 o 
 -14   4   1      406.56      404.79     31.42 o 
 -12   4   1        4.83        6.94     27.97 o 
 -10   4   1       98.66       93.80     21.75 o 
  -8   4   1       74.19       36.11     20.26 o 
  -6   4   1      672.58      692.58     24.00 o 
  -4   4   1     4757.84     4938.30     55.02 o 
  -2   4   1      181.88      219.71     21.46 o 
   0   4   1     2046.03     2002.43     30.37 o 
   2   4   1       87.87       55.29     23.89 o 
   4   4   1       77.43       98.08     20.94 o 
   6   4   1      390.59      383.36     20.66 o 
   8   4   1       15.73        6.21     19.01 o 
  10   4   1      554.46      567.33     28.77 o 
  12   4   1        5.07      -12.75     29.27 o 
  14   4   1      438.27      461.24     35.49 o 
  16   4   1      593.42      621.14     39.20 o 
  18   4   1       79.45       50.56     40.82 o 
  20   4   1      525.81      567.04     71.08 o 
 -19   5   1       26.41       73.64     62.49 o 
 -17   5   1       38.24       23.22     58.69 o 
 -15   5   1      105.73       68.19     38.53 o 
 -13   5   1       33.50       28.22     25.09 o 
 -11   5   1      118.95      110.23     24.96 o 
  -9   5   1     1364.88     1271.49     29.42 o 
  -7   5   1        0.03      -13.76     22.61 o 
  -5   5   1       56.35       68.25     24.87 o 
  -3   5   1     1462.68     1499.76     34.23 o 
  -1   5   1      225.20      226.91     20.77 o 
   1   5   1       19.54       16.80     21.01 o 
   3   5   1     3048.12     3418.95     41.45 o 
   5   5   1      183.62      151.11     29.29 o 
   7   5   1     1359.28     1341.46     28.51 o 
   9   5   1        0.19       33.29     22.64 o 
  11   5   1      202.19      179.82     25.09 o 
  13   5   1       45.49        5.09     25.98 o 
  15   5   1      153.97      163.55     44.65 o 
  17   5   1        3.04      -19.33     51.20 o 
  19   5   1        0.66        7.31     57.91 o 
 -18   6   1        7.28       -8.80     72.98 o 
 -16   6   1       33.83       46.66     62.01 o 
 -14   6   1      274.32      269.40     47.66 o 
 -12   6   1       18.68       -5.60     34.85 o 
 -10   6   1       65.53       61.59     30.12 o 
  -8   6   1      942.03      878.21     41.15 o 
  -6   6   1       25.96      -11.05     34.53 o 
  -4   6   1     2012.56     2220.10     46.62 o 
  -2   6   1       23.74       17.01     26.67 o 
   0   6   1     1196.82     1245.41     32.74 o 
   2   6   1      628.70      665.32     30.32 o 
   4   6   1     3129.13     3285.44     61.99 o 
   6   6   1      939.68     1001.18     39.72 o 
   8   6   1      126.60       62.60     36.04 o 
  10   6   1       90.11       93.54     26.22 o 
  12   6   1       25.15       41.41     30.16 o 
  14   6   1       35.88      105.23     61.10 o 
  16   6   1      288.56      297.09     66.80 o 
  18   6   1        4.26       32.91     75.28 o 
 -15   7   1       64.64       57.20     67.05 o 
 -13   7   1      231.07      218.09     67.76 o 
 -11   7   1       75.22        0.99     59.89 o 
  -9   7   1       14.88       78.73     52.43 o 
  -7   7   1       24.81       16.71     38.81 o 
  -5   7   1      543.36      510.23     38.52 o 
  -3   7   1      243.40      288.58     35.50 o 
  -1   7   1      592.73      663.15     42.83 o 
   1   7   1       11.26        7.08     37.08 o 
   3   7   1       31.60       26.92     34.40 o 
   5   7   1       56.45       84.16     43.67 o 
   7   7   1      271.58      276.75     48.59 o 
   9   7   1       82.25       51.87     50.59 o 
  11   7   1       19.46       38.07     57.63 o 
  13   7   1       29.19        0.93     62.06 o 
  15   7   1      514.83      416.92     82.93 o 
 -12   8   1       19.72       20.99     66.42 o 
 -10   8   1        1.61      -16.80     62.40 o 
  -8   8   1        5.03        2.34     49.20 o 
  -6   8   1       47.81       25.82     40.28 o 
  -4   8   1       34.07      -10.65     38.66 o 
  -2   8   1      188.52      126.19     44.15 o 
   0   8   1       39.63       14.67     42.79 o 
   2   8   1       78.70       63.45     37.85 o 
   4   8   1      101.55       64.70     39.44 o 
   6   8   1      127.16       68.41     42.70 o 
   8   8   1       54.99       10.13     47.89 o 
  10   8   1       39.74       33.47     59.32 o 
  12   8   1      156.27       55.61     78.02 o 
  -5   9   1        0.27      -23.56     57.34 o 
  -3   9   1        1.02        8.18     74.72 o 
  -1   9   1        0.32        6.07     75.53 o 
   1   9   1        3.11       -5.61     48.32 o 
   3   9   1       44.46       59.93     49.01 o 
   5   9   1       12.82       47.66     45.81 o 
 -24   0   2       39.05      -21.72     77.68 o 
 -22   0   2       19.36      -14.58     76.45 o 
 -20   0   2      261.54      236.49     93.53 o 
 -18   0   2     3857.69     4272.68    127.88 o 
 -16   0   2      452.07      453.37     54.97 o 
 -14   0   2       12.48       23.19     33.34 o 
 -12   0   2    12445.03    13548.70    131.46 o 
 -10   0   2      367.84      483.97     27.61 o 
  -8   0   2     1474.85     1699.78     32.25 o 
  -6   0   2     3961.69     3713.28     34.07 o 
  -4   0   2    66601.95    68119.16    830.71 o 
   4   0   2     5996.70     5894.41     62.28 o 
   6   0   2     7213.48     6828.95     46.68 o 
   8   0   2     7519.95     7372.98     86.27 o 
  10   0   2     4574.08     4822.20     48.49 o 
  12   0   2     1641.30     1480.66     44.04 o 
  14   0   2     3118.32     3083.02     99.37 o 
  16   0   2      286.90      316.59     53.05 o 
  18   0   2       30.21       36.02     68.96 o 
  20   0   2      159.03      191.81     76.00 o 
  22   0   2      110.74       89.02    116.30 o 
  24   0   2      213.09      218.67     86.31 o 
 -23   1   2        0.03       -8.57     51.91 o 
 -21   1   2      115.25      173.17     49.21 o 
 -19   1   2      181.71      170.31     44.30 o 
 -17   1   2     1057.59     1122.99     40.54 o 
 -15   1   2      226.35      235.82     28.12 o 
 -13   1   2       93.34       95.08     22.89 o 
 -11   1   2        4.73       10.11     20.64 o 
  -9   1   2     3070.27     3125.64     28.36 o 
  -7   1   2     4493.20     4672.43     30.77 o 
  -5   1   2    30517.18    30278.85    186.45 o 
  -3   1   2    28141.07    27257.36    211.45 o 
  -1   1   2    15721.51    15496.35    227.86 o 
   1   1   2      154.75       95.24     33.13 o 
   3   1   2    47349.71    46638.07    188.75 o 
   5   1   2      314.78      301.57     21.92 o 
   7   1   2     4690.01     5305.43     33.53 o 
   9   1   2     2343.27     2482.67     32.85 o 
  11   1   2     2718.15     2743.68     35.21 o 
  13   1   2      357.31      369.18     29.36 o 
  15   1   2      625.89      614.63     37.83 o 
  17   1   2      120.56      148.82     48.27 o 
  19   1   2     1411.38     1509.50     64.28 o 
  21   1   2       66.17      102.55     63.80 o 
  23   1   2        2.50       49.02     59.52 o 
 -24   2   2       46.50      131.56     78.59 o 
 -22   2   2        6.24       14.08     47.55 o 
 -20   2   2      240.85      240.68     42.11 o 
 -18   2   2       96.94       69.33     36.54 o 
 -16   2   2      212.74      254.53     32.75 o 
 -14   2   2      480.05      451.02     26.40 o 
 -12   2   2      870.16      865.99     24.28 o 
 -10   2   2     6200.19     6666.22     81.17 o 
  -8   2   2      838.91     1055.52     36.76 o 
  -6   2   2      138.25      143.38     25.48 o 
  -4   2   2    21269.00    20985.79    176.99 o 
  -2   2   2   238894.98   224108.33   1630.44 o 
   0   2   2     7074.71     6898.59     75.01 o 
   2   2   2       24.57       -1.38     17.54 o 
   4   2   2     1670.50     1750.71     25.12 o 
   6   2   2     4558.54     4663.45     41.65 o 
   8   2   2     2199.93     2152.33     31.58 o 
  10   2   2      147.54      121.58     25.87 o 
  12   2   2      571.55      571.96     27.59 o 
  14   2   2      148.14      196.73     32.64 o 
  16   2   2       65.79       58.56     39.67 o 
  18   2   2      783.11      853.51     57.85 o 
  20   2   2      701.89      827.06     58.93 o 
  22   2   2        0.03      -32.59     54.84 o 
 -23   3   2       27.01       58.12     89.90 o 
 -21   3   2       18.84       62.21    112.04 o 
 -19   3   2      462.38      443.48     46.17 o 
 -17   3   2       31.82       24.93     32.84 o 
 -15   3   2      423.62      427.65     30.37 o 
 -13   3   2      835.38      779.05     31.07 o 
 -11   3   2       95.76       88.54     22.66 o 
  -9   3   2       59.42       36.36     27.53 o 
  -7   3   2    23450.57    24651.94    112.87 o 
  -5   3   2    12113.13    13249.60     60.85 o 
  -3   3   2     3335.66     3918.36     28.24 o 
  -1   3   2     8057.10     8570.42     67.98 o 
   1   3   2     2130.11     2121.12     28.89 o 
   3   3   2     6676.47     6320.95     41.87 o 
   5   3   2      373.32      291.54     19.63 o 
   7   3   2       53.80       78.59     21.02 o 
   9   3   2     3848.83     4027.89     46.52 o 
  11   3   2     1454.81     1542.27     30.89 o 
  13   3   2      230.98      227.66     29.79 o 
  15   3   2      146.63      115.87     32.69 o 
  17   3   2       77.59      124.06     36.57 o 
  19   3   2        4.20       37.28     50.33 o 
  21   3   2       78.85       64.83     54.83 o 
 -22   4   2      498.79      453.81     76.97 o 
 -20   4   2        8.73        5.14     66.04 o 
 -18   4   2       12.23       11.19     27.03 o 
 -16   4   2       18.64        8.76     26.63 o 
 -14   4   2       95.19       95.95     18.95 o 
 -12   4   2      562.76      474.18     20.55 o 
 -10   4   2      689.66      702.81     24.11 o 
  -8   4   2     3496.18     3634.04     36.07 o 
  -6   4   2    31830.07    33006.70    208.24 o 
  -4   4   2      260.28      261.88     22.48 o 
  -2   4   2     1716.60     1969.55     29.40 o 
   0   4   2      183.85      238.88     20.99 o 
   2   4   2     6901.96     6785.25     50.91 o 
   4   4   2      956.24      876.74     26.86 o 
   6   4   2     3308.23     3051.81     64.73 o 
   8   4   2        0.32        0.72     20.76 o 
  10   4   2      444.96      407.00     26.73 o 
  12   4   2      216.91      203.30     29.67 o 
  14   4   2       44.29       62.51     31.42 o 
  16   4   2       34.58       27.59     33.25 o 
  18   4   2      213.78      196.05     48.68 o 
  20   4   2      550.27      573.78     72.53 o 
 -19   5   2        2.33       14.63     60.80 o 
 -17   5   2        1.81       13.31     63.63 o 
 -15   5   2        1.26       28.28     49.81 o 
 -13   5   2      189.85      155.03     22.16 o 
 -11   5   2      780.02      722.19     26.99 o 
  -9   5   2      963.20      893.15     28.06 o 
  -7   5   2     6155.76     6694.05     78.02 o 
  -5   5   2      808.71      676.70     29.78 o 
  -3   5   2       94.55      101.20     26.65 o 
  -1   5   2     1005.67     1022.44     24.50 o 
   1   5   2      635.19      620.66     24.27 o 
   3   5   2     2618.94     3071.71     36.97 o 
   5   5   2     2133.35     2185.40     50.95 o 
   7   5   2      230.13      304.29     26.66 o 
   9   5   2     1172.77     1068.26     28.14 o 
  11   5   2       53.32       47.96     23.61 o 
  13   5   2      443.87      440.98     36.94 o 
  15   5   2      189.30      176.18     36.55 o 
  17   5   2        6.18       30.20     44.86 o 
  19   5   2        0.05       13.50     72.10 o 
 -18   6   2       25.14       56.46     63.09 o 
 -16   6   2       82.28      137.52     64.69 o 
 -14   6   2      135.62      123.71     40.52 o 
 -12   6   2       19.99       15.03     36.42 o 
 -10   6   2      376.72      328.94     32.22 o 
  -8   6   2      487.14      497.38     33.80 o 
  -6   6   2     1977.23     2042.89     47.29 o 
  -4   6   2       38.73       47.75     32.69 o 
  -2   6   2       79.78       83.47     24.39 o 
   0   6   2        1.53      -21.96     25.02 o 
   2   6   2        3.89       21.99     26.25 o 
   4   6   2     2879.57     3123.54     43.05 o 
   6   6   2      363.46      376.81     35.37 o 
   8   6   2       70.19       85.59     36.04 o 
  10   6   2        0.23       -5.44     31.71 o 
  12   6   2      172.94      165.67     31.49 o 
  14   6   2       78.94       81.92     60.40 o 
  16   6   2       18.20       37.79     59.53 o 
  18   6   2        0.19      -12.47     69.54 o 
 -15   7   2       76.20       23.92     67.34 o 
 -13   7   2        6.82      -13.14     64.90 o 
 -11   7   2        0.11      -48.32     60.17 o 
  -9   7   2       70.60       35.33     54.74 o 
  -7   7   2       30.20       15.79     39.58 o 
  -5   7   2       98.17       87.91     36.07 o 
  -3   7   2        3.50       35.51     33.53 o 
  -1   7   2       25.20       18.14     31.94 o 
   1   7   2       27.32       31.35     33.34 o 
   3   7   2      128.24      115.05     34.44 o 
   5   7   2      124.59      103.86     36.41 o 
   7   7   2        4.56       41.29     40.74 o 
   9   7   2       23.37       45.45     50.38 o 
  11   7   2        1.10       48.02     64.28 o 
  13   7   2       32.09       70.00     60.71 o 
  15   7   2      149.02      124.49     77.25 o 
 -12   8   2        0.57      -17.88     87.11 o 
 -10   8   2      183.92      180.91     64.01 o 
  -8   8   2       50.53       92.33     57.78 o 
  -6   8   2      102.74       91.75     41.71 o 
  -4   8   2        2.49       21.29     45.84 o 
  -2   8   2      210.52      223.72     46.22 o 
   0   8   2       68.61       66.17     41.98 o 
   2   8   2        0.51       13.98     37.09 o 
   4   8   2      296.30      320.19     42.08 o 
   6   8   2      354.16      335.57     44.77 o 
   8   8   2       52.23       21.71     49.70 o 
  10   8   2        1.30       -2.04     51.61 o 
  12   8   2       67.96      120.72     91.29 o 
  -5   9   2       64.86       69.76     52.44 o 
  -3   9   2        8.02       20.17     50.67 o 
  -1   9   2      362.21      408.53     52.28 o 
   1   9   2        9.58       26.71     49.00 o 
   3   9   2        3.00      -19.17     57.91 o 
   5   9   2       49.15       54.92     47.53 o 
 -23   1   3        0.24       -8.17     49.57 o 
 -21   1   3      221.24      218.04     47.76 o 
 -19   1   3      225.50      179.44     42.09 o 
 -17   1   3        1.21       33.11     33.24 o 
 -15   1   3      362.67      370.88     26.83 o 
 -13   1   3       12.28       -3.90     21.76 o 
 -11   1   3    20307.11    22213.82    123.91 o 
  -9   1   3       11.47       -6.80     17.09 o 
  -7   1   3    21113.14    21054.89    133.52 o 
  -5   1   3    20970.78    19621.38     99.59 o 
  -3   1   3    25345.35    24798.27    118.04 o 
  -1   1   3     4648.85     4592.29     56.50 o 
   1   1   3     3367.32     3601.81     59.29 o 
   3   1   3     3398.37     3257.90     54.86 o 
   5   1   3    13500.37    12984.23     49.66 o 
   7   1   3    22277.29    22365.25    115.93 o 
   9   1   3     3737.15     3902.45     73.57 o 
  11   1   3     3127.13     3172.10     40.56 o 
  13   1   3      222.91      302.77     30.20 o 
  15   1   3       69.84       47.64     38.85 o 
  17   1   3        0.29        1.72     44.86 o 
  19   1   3     4157.39     4257.70     80.30 o 
  21   1   3        2.73      -16.44     57.89 o 
  23   1   3        5.33      -30.97     59.87 o 
 -24   2   3        0.23       60.66     81.77 o 
 -22   2   3       15.20       82.31     45.36 o 
 -20   2   3        0.83       12.71     38.62 o 
 -18   2   3      409.63      462.83     36.12 o 
 -16   2   3       36.80       48.45     30.04 o 
 -14   2   3       17.76       -8.64     23.79 o 
 -12   2   3       39.75       19.60     20.20 o 
 -10   2   3      276.31      221.97     17.76 o 
  -8   2   3    16599.33    16664.00    149.37 o 
  -6   2   3      805.87      645.30     27.92 o 
  -4   2   3     5399.26     4950.86    128.25 o 
  -2   2   3    89371.82    83361.87    731.03 o 
   0   2   3    13559.24    13070.83     79.89 o 
   2   2   3       50.84       55.98     18.58 o 
   4   2   3    52855.13    50008.62    307.87 o 
   6   2   3       49.47       31.41     19.08 o 
   8   2   3    19132.78    18679.88    145.78 o 
  10   2   3      620.96      654.50     25.96 o 
  12   2   3      101.78      124.89     28.48 o 
  14   2   3     5930.44     5949.14     51.26 o 
  16   2   3       75.31       93.14     40.88 o 
  18   2   3      943.56      955.83     57.39 o 
  20   2   3       95.87       66.97     54.23 o 
  22   2   3       32.15       91.64     67.98 o 
 -23   3   3       50.60       46.66     73.03 o 
 -21   3   3        0.63      -57.96     68.33 o 
 -19   3   3      833.19      827.89     48.88 o 
 -17   3   3       78.42       90.04     31.28 o 
 -15   3   3       87.94      116.73     22.96 o 
 -13   3   3        6.23        1.09     18.78 o 
 -11   3   3        2.44       24.64     16.51 o 
  -9   3   3      474.18      435.33     15.50 o 
  -7   3   3     4167.41     4135.96     47.66 o 
  -5   3   3        1.03       -0.10     19.61 o 
  -3   3   3     8145.69     7447.89     37.23 o 
  -1   3   3      760.00      878.60     31.65 o 
   1   3   3     2857.43     2771.12     29.93 o 
   3   3   3     3694.00     3587.29     38.05 o 
   5   3   3      122.77       80.16     17.15 o 
   7   3   3     6623.18     6742.65     66.79 o 
   9   3   3        0.21       -8.71     22.28 o 
  11   3   3     2152.70     2107.56     52.37 o 
  13   3   3      184.07      258.91     29.51 o 
  15   3   3      570.00      556.96     36.88 o 
  17   3   3      459.98      425.89     38.83 o 
  19   3   3      176.86      200.67     55.69 o 
  21   3   3       84.55       94.03     57.54 o 
 -22   4   3        9.67       53.69     64.66 o 
 -20   4   3        1.68       81.56     60.78 o 
 -18   4   3      248.86      309.43     57.56 o 
 -16   4   3       25.42       11.71     11.46 o 
 -14   4   3       10.22       16.03     14.57 o 
 -12   4   3       22.69       19.74     13.22 o 
 -10   4   3        0.26        2.17     17.42 o 
  -8   4   3      362.72      380.34     24.21 o 
  -6   4   3    18938.92    18566.43    178.63 o 
  -4   4   3       16.28       39.99     18.37 o 
  -2   4   3       27.93       33.72     20.88 o 
   0   4   3      725.45      683.24     26.95 o 
   2   4   3      390.77      372.93     22.78 o 
   4   4   3       69.97       87.09     22.66 o 
   6   4   3      636.81      677.66     22.25 o 
   8   4   3       30.80       20.22     19.76 o 
  10   4   3        4.11        5.68     23.55 o 
  12   4   3       21.54       26.98     26.65 o 
  14   4   3        0.17        9.30     28.91 o 
  16   4   3       21.39        6.94     33.25 o 
  18   4   3      346.63      322.99     51.28 o 
  20   4   3       62.15      111.29     82.33 o 
 -19   5   3       10.82       16.55     61.44 o 
 -17   5   3      265.05      201.29     65.30 o 
 -15   5   3      458.09      416.84     63.83 o 
 -13   5   3       87.29       81.22     17.22 o 
 -11   5   3       92.15       46.28     23.40 o 
  -9   5   3      307.88      268.95     24.51 o 
  -7   5   3        7.75        2.31     26.59 o 
  -5   5   3     1421.75     1585.84     37.09 o 
  -3   5   3     1688.65     1711.26     37.60 o 
  -1   5   3      132.01      147.06     23.70 o 
   1   5   3       45.69       44.06     21.20 o 
   3   5   3       21.61       47.24     22.19 o 
   5   5   3       11.36       28.32     28.42 o 
   7   5   3        4.23       19.60     30.08 o 
   9   5   3        1.02        2.15     21.52 o 
  11   5   3      404.29      355.32     28.38 o 
  13   5   3      334.54      322.56     30.76 o 
  15   5   3      213.94      213.36     45.48 o 
  17   5   3        2.64       37.10     45.70 o 
  19   5   3       42.54       79.41     67.75 o 
 -18   6   3      152.89      178.98     69.33 o 
 -16   6   3        0.05       82.43     62.56 o 
 -14   6   3       86.75       30.53     61.42 o 
 -12   6   3       10.45       37.60     30.21 o 
 -10   6   3       29.39       25.77     35.07 o 
  -8   6   3      770.10      725.52     35.72 o 
  -6   6   3       51.56       52.52     35.62 o 
  -4   6   3      223.06      158.15     35.28 o 
  -2   6   3      336.90      373.94     27.96 o 
   0   6   3       19.09       11.52     25.98 o 
   2   6   3      373.14      364.91     28.79 o 
   4   6   3      354.11      359.47     30.04 o 
   6   6   3       22.97       39.80     34.52 o 
   8   6   3      195.11      163.33     37.03 o 
  10   6   3      209.51      243.95     40.10 o 
  12   6   3       24.46        2.87     40.71 o 
  14   6   3       10.98      -14.81     57.44 o 
  16   6   3        0.54       -6.02     55.13 o 
  18   6   3       55.00      164.99    123.22 o 
 -15   7   3       11.30      104.36     87.93 o 
 -13   7   3       83.98       62.71     65.52 o 
 -11   7   3        7.14        2.92     59.87 o 
  -9   7   3      151.69       73.74     56.78 o 
  -7   7   3       17.92        5.46     39.34 o 
  -5   7   3      189.51      208.44     40.44 o 
  -3   7   3      250.56      261.48     40.94 o 
  -1   7   3      751.15      835.35     38.29 o 
   1   7   3      656.49      701.42     37.89 o 
   3   7   3      368.69      319.55     36.78 o 
   5   7   3       39.58       48.82     36.18 o 
   7   7   3       91.69       98.12     40.73 o 
   9   7   3       23.01      -16.96     50.75 o 
  11   7   3      438.71      506.08     61.54 o 
  13   7   3       58.06       45.70     72.49 o 
  15   7   3       34.14       53.13     69.02 o 
 -12   8   3       14.11       15.68     68.18 o 
 -10   8   3        4.10      -19.76     73.35 o 
  -8   8   3        1.04       37.35     57.98 o 
  -6   8   3      178.76      122.38     49.12 o 
  -4   8   3       78.76       89.85     45.87 o 
  -2   8   3       12.91       39.43     42.88 o 
   0   8   3       41.37       42.87     37.06 o 
   2   8   3       78.25       40.22     39.67 o 
   4   8   3       99.45       83.27     41.43 o 
   6   8   3      169.11      197.94     43.20 o 
   8   8   3        0.62      -25.02     43.97 o 
  10   8   3        6.06       18.46     56.21 o 
  -5   9   3        0.16        2.19     60.72 o 
  -3   9   3       17.36      -17.63     50.86 o 
  -1   9   3       10.41       11.94     49.62 o 
   1   9   3       37.02       59.59     49.00 o 
   3   9   3        0.00      -21.15     44.87 o 
   5   9   3       22.58       48.98     53.74 o 
 -24   0   4        0.01      -18.99     71.68 o 
 -22   0   4      425.23      466.53     70.76 o 
 -20   0   4      173.87      338.06    118.41 o 
 -18   0   4     1555.91     1572.58     60.22 o 
 -16   0   4     2753.67     3013.76    107.94 o 
 -14   0   4        8.67       12.97     30.74 o 
 -12   0   4    11267.88    13369.31    117.28 o 
 -10   0   4      750.44      556.48     28.25 o 
  -8   0   4     1332.36     1367.73     46.60 o 
  -6   0   4    30129.16    30201.60    223.25 o 
  -4   0   4    55937.92    53060.69    582.70 o 
  -2   0   4    89514.73    86024.91    528.89 o 
   0   0   4    51765.73    48275.92    636.46 o 
   2   0   4     2396.34     2561.80     86.21 o 
   4   0   4       26.71       54.31     55.94 o 
   6   0   4     2338.93     2508.20     62.67 o 
   8   0   4     5988.09     5821.53     77.99 o 
  10   0   4     1570.92     1796.57     69.58 o 
  12   0   4        5.35       23.08     41.25 o 
  14   0   4     9764.46    10316.22    272.66 o 
  16   0   4     7744.88     8077.51    291.43 o 
  18   0   4    13310.19    14476.31    203.21 o 
  20   0   4        1.55       41.69     82.92 o 
  22   0   4        9.03      -39.39     84.78 o 
 -23   1   4       24.35       69.64     47.95 o 
 -21   1   4      203.19      182.20     44.97 o 
 -19   1   4      539.63      576.64     40.41 o 
 -17   1   4        5.40       -2.34     28.58 o 
 -15   1   4      247.80      268.53     27.68 o 
 -13   1   4     1520.30     1699.42     27.37 o 
 -11   1   4      834.82      804.87     20.91 o 
  -9   1   4     4742.82     4580.15     48.40 o 
  -7   1   4    11866.18    12447.89     81.61 o 
  -5   1   4    15940.88    16457.60    144.74 o 
  -3   1   4    45564.07    42946.93    326.99 o 
  -1   1   4    18192.46    17995.70    104.33 o 
   1   1   4    38060.55    37563.96    553.78 o 
   3   1   4      246.51      200.08     49.12 o 
   5   1   4      767.01      623.07     24.43 o 
   7   1   4      452.83      441.37     27.71 o 
   9   1   4      355.85      414.30     30.58 o 
  11   1   4       68.27       58.84     31.21 o 
  13   1   4      672.33      625.57     32.43 o 
  15   1   4     4784.74     4921.96    114.48 o 
  17   1   4     3326.72     3525.74     67.44 o 
  19   1   4      810.11      744.65     62.09 o 
  21   1   4      619.80      483.50     60.19 o 
  23   1   4      118.27       86.34     61.91 o 
 -24   2   4       12.94       30.88     77.88 o 
 -22   2   4        0.08       30.72     61.34 o 
 -20   2   4      156.86      152.64     37.08 o 
 -18   2   4       88.30       87.04     31.65 o 
 -16   2   4       70.21       71.57     27.48 o 
 -14   2   4     1990.26     2024.84     38.25 o 
 -12   2   4        9.51       10.13     18.44 o 
 -10   2   4      816.76      760.49     27.22 o 
  -8   2   4     4981.81     5236.78     49.72 o 
  -6   2   4        8.70       13.53     25.36 o 
  -4   2   4    36239.20    35669.78    410.89 o 
  -2   2   4    14789.52    15119.22     78.43 o 
   0   2   4     6816.63     6714.67     92.01 o 
   2   2   4      169.68      123.13     15.50 o 
   4   2   4     9231.34     8756.61     63.52 o 
   6   2   4      933.02      905.85     22.04 o 
   8   2   4      551.71      559.12     27.20 o 
  10   2   4       63.04       51.47     25.95 o 
  12   2   4      862.10      859.62     30.58 o 
  14   2   4      459.21      522.19     39.94 o 
  16   2   4      153.48      124.41     41.14 o 
  18   2   4     1686.20     1727.39     64.98 o 
  20   2   4       38.21       77.07     61.36 o 
  22   2   4      288.19      171.23     58.74 o 
 -23   3   4       50.01       73.00     68.73 o 
 -21   3   4       60.74       36.65     69.75 o 
 -19   3   4      118.46       61.20     24.37 o 
 -17   3   4        6.80       20.13     29.98 o 
 -15   3   4       39.75       37.43     14.67 o 
 -13   3   4        0.90       26.69     34.78 o 
 -11   3   4      235.54      234.71     27.20 o 
  -9   3   4      279.88      340.99     29.63 o 
  -7   3   4     3014.90     3646.96     43.66 o 
  -5   3   4     1426.38     1230.88     24.01 o 
  -3   3   4    17015.99    17907.09     92.82 o 
  -1   3   4    13346.64    13389.74     91.17 o 
   1   3   4      201.08      155.52     21.13 o 
   3   3   4     1273.50     1189.17     27.88 o 
   5   3   4    10149.85     9531.24    160.40 o 
   7   3   4       79.58       89.36     17.80 o 
   9   3   4        5.76       10.65     20.31 o 
  11   3   4     2259.68     2361.66     34.49 o 
  13   3   4       20.65       18.75     30.59 o 
  15   3   4      701.86      743.37     37.85 o 
  17   3   4       19.93       11.35     41.39 o 
  19   3   4        8.43       -8.62     59.02 o 
  21   3   4       14.58       10.28     60.55 o 
 -22   4   4        2.07       79.04     65.92 o 
 -20   4   4       17.22       51.59     59.41 o 
 -18   4   4       10.87        6.56     55.92 o 
 -16   4   4     1075.01     1121.76     67.70 o 
 -14   4   4      280.55      300.60     51.98 o 
 -12   4   4       25.94       58.95     34.14 o 
 -10   4   4      410.47      315.42     24.47 o 
  -8   4   4      393.69      425.51     20.83 o 
  -6   4   4     3476.80     3839.16     35.89 o 
  -4   4   4     7985.88     8001.04     62.04 o 
  -2   4   4     5134.67     5036.00    134.77 o 
   0   4   4     3082.22     3359.25     37.75 o 
   2   4   4      348.39      380.02     23.37 o 
   4   4   4     5603.19     5628.83     85.86 o 
   6   4   4      804.21      817.48     31.13 o 
   8   4   4     2986.46     3017.01     65.84 o 
  10   4   4      384.18      367.43     24.33 o 
  12   4   4      133.08       96.43     26.15 o 
  14   4   4      137.42      124.38     28.33 o 
  16   4   4      162.39      137.25     33.11 o 
  18   4   4       33.69       20.67     49.33 o 
  20   4   4       62.11      111.38     60.14 o 
 -19   5   4       22.59        4.54     61.23 o 
 -17   5   4      516.76      557.24     68.59 o 
 -15   5   4       94.27      102.58     57.90 o 
 -13   5   4     1399.01     1573.58     74.98 o 
 -11   5   4      292.95      304.39     22.93 o 
  -9   5   4        4.17       -8.57     24.35 o 
  -7   5   4      121.49      123.17     25.04 o 
  -5   5   4        0.33        9.26     24.16 o 
  -3   5   4       65.83       57.11     22.49 o 
  -1   5   4      222.63      223.24     24.61 o 
   1   5   4     3372.25     3688.43     35.90 o 
   3   5   4       58.94       33.79     21.81 o 
   5   5   4     1208.02     1154.87     34.07 o 
   7   5   4     2082.69     2293.68     53.46 o 
   9   5   4      229.77      276.91     24.14 o 
  11   5   4      582.80      517.79     28.04 o 
  13   5   4     2167.80     2124.33     50.49 o 
  15   5   4        1.82        1.94     43.94 o 
  17   5   4       10.38        5.82     53.47 o 
  19   5   4       63.63      104.72     65.46 o 
 -18   6   4       23.13       39.08     70.23 o 
 -16   6   4        7.45       43.42     64.09 o 
 -14   6   4       65.27       41.54     63.25 o 
 -12   6   4       56.41       65.25     29.42 o 
 -10   6   4      922.38      928.80     40.27 o 
  -8   6   4     1658.79     1457.58     46.08 o 
  -6   6   4     2614.10     2757.48     51.93 o 
  -4   6   4      957.11      875.00     41.79 o 
  -2   6   4       37.21       18.39     26.86 o 
   0   6   4       17.01       -4.35     26.72 o 
   2   6   4       50.59       74.94     29.16 o 
   4   6   4       18.20       -4.80     27.82 o 
   6   6   4       94.54      110.00     31.22 o 
   8   6   4      390.57      379.93     39.50 o 
  10   6   4       33.64       47.37     39.25 o 
  12   6   4       94.70      136.41     52.88 o 
  14   6   4       14.18      -11.46     51.32 o 
  16   6   4       72.32      102.72     56.40 o 
 -15   7   4       67.95       69.18     70.51 o 
 -13   7   4       63.47       53.90     66.78 o 
 -11   7   4        7.71      -42.88     60.51 o 
  -9   7   4      352.73      341.53     59.43 o 
  -7   7   4       42.21       21.56     41.41 o 
  -5   7   4       85.58       61.67     48.99 o 
  -3   7   4      143.63      120.76     40.18 o 
  -1   7   4       55.14       36.84     33.13 o 
   1   7   4     1038.51      970.59     41.03 o 
   3   7   4      102.01      108.01     35.72 o 
   5   7   4      130.74       90.54     36.27 o 
   7   7   4       43.17       28.84     37.73 o 
   9   7   4        1.07       -3.99     49.85 o 
  11   7   4       12.66       36.86     64.91 o 
  13   7   4      148.18      109.53     72.35 o 
  15   7   4       78.30      -21.99     84.28 o 
 -12   8   4       61.63       40.10     69.67 o 
 -10   8   4      333.50      262.54     67.63 o 
  -8   8   4       47.21      117.82     61.72 o 
  -6   8   4      612.44      541.29     64.55 o 
  -4   8   4      113.80      132.50     45.04 o 
  -2   8   4        5.37       23.35     43.20 o 
   0   8   4       62.55       78.90     38.14 o 
   2   8   4      307.79      232.58     42.49 o 
   4   8   4        2.01       -5.92     41.72 o 
   6   8   4      193.23      252.75     44.84 o 
   8   8   4       15.95       35.66     43.64 o 
  10   8   4       26.45       45.66     51.70 o 
  -5   9   4        9.85      -19.42     52.57 o 
  -3   9   4       57.08       33.39     49.89 o 
  -1   9   4      144.09      131.97     51.23 o 
   1   9   4       21.25       33.43     45.45 o 
   3   9   4        0.73       39.35     46.82 o 
 -23   1   5       19.37       25.32     46.74 o 
 -21   1   5     1056.75     1039.68     57.27 o 
 -19   1   5      315.63      279.39     37.62 o 
 -17   1   5        9.73        5.39     27.42 o 
 -15   1   5      101.96      147.76     25.90 o 
 -13   1   5      558.84      715.92     23.47 o 
 -11   1   5     6463.33     6980.77     50.00 o 
  -9   1   5     1895.85     2185.04     31.31 o 
  -7   1   5        2.37       -4.09     13.09 o 
  -5   1   5     7752.45     7277.83     49.68 o 
  -3   1   5     5826.96     5650.97     42.43 o 
  -1   1   5    24188.39    21580.56    179.35 o 
   1   1   5      188.15      137.25     27.25 o 
   3   1   5    19371.45    16953.63    180.02 o 
   5   1   5     1353.56     1254.29     24.83 o 
   7   1   5    11962.83    11278.54     49.90 o 
   9   1   5     5963.47     6617.39     71.99 o 
  11   1   5     1741.71     1950.45     39.30 o 
  13   1   5     1973.76     1964.30     39.61 o 
  15   1   5      179.27      193.24     41.04 o 
  17   1   5     9742.31     9873.47    169.29 o 
  19   1   5       14.74      -26.08     56.33 o 
  21   1   5       20.90       57.67     58.94 o 
  23   1   5      279.76      288.49     87.04 o 
 -24   2   5       10.01      -17.30     77.44 o 
 -22   2   5        7.26       -0.57     73.95 o 
 -20   2   5      166.95      217.32     33.33 o 
 -18   2   5        6.89        8.45     28.32 o 
 -16   2   5      739.36      800.46     28.66 o 
 -14   2   5     2769.84     2772.55     32.32 o 
 -12   2   5      215.05      199.13     13.49 o 
 -10   2   5      819.01     1032.22     37.30 o 
  -8   2   5     1053.20     1188.10     27.62 o 
  -6   2   5     1093.09      891.40     27.21 o 
  -4   2   5        0.90       56.39     14.68 o 
  -2   2   5      565.85      615.79     21.42 o 
   0   2   5     1082.89     1127.50     28.67 o 
   2   2   5    18505.70    17573.93    578.76 o 
   4   2   5      280.65      337.32     17.14 o 
   6   2   5    16594.73    15900.86     66.98 o 
   8   2   5      552.81      491.72     25.15 o 
  10   2   5     6898.53     7018.29     93.03 o 
  12   2   5     5010.74     5504.46     95.02 o 
  14   2   5      785.68      820.96     41.99 o 
  16   2   5      484.64      486.32     44.42 o 
  18   2   5      196.06      224.14     55.82 o 
  20   2   5     1227.49     1225.51     67.29 o 
  22   2   5      131.75      130.68     60.54 o 
 -23   3   5      115.53      101.20     68.68 o 
 -21   3   5      142.54       84.15     61.50 o 
 -19   3   5      412.53      331.13     35.75 o 
 -17   3   5      128.06       48.96     51.71 o 
 -15   3   5      170.81      210.49     49.25 o 
 -13   3   5     1763.76     1745.21     43.86 o 
 -11   3   5      629.16      721.89     29.54 o 
  -9   3   5     1592.62     1574.92     33.99 o 
  -7   3   5     1275.84     1194.07     31.57 o 
  -5   3   5     3083.23     2906.16     25.10 o 
  -3   3   5     2587.78     2756.89     48.04 o 
  -1   3   5    14383.95    13518.93     94.66 o 
   1   3   5      445.92      354.73     29.69 o 
   3   3   5     6155.78     6095.49     72.79 o 
   5   3   5     2575.19     2405.61     43.77 o 
   7   3   5     2011.97     1881.21     21.66 o 
   9   3   5     1793.46     1899.15     40.43 o 
  11   3   5       37.12       26.10     27.13 o 
  13   3   5      665.55      650.87     33.55 o 
  15   3   5       15.74      -19.99     37.33 o 
  17   3   5        6.03       12.85     40.59 o 
  19   3   5        6.47        9.99     59.28 o 
  21   3   5      310.61      314.65     65.76 o 
 -22   4   5        1.37       70.55     65.93 o 
 -20   4   5        7.02       11.74     67.66 o 
 -18   4   5      210.80      209.06     57.86 o 
 -16   4   5      463.86      492.88     61.86 o 
 -14   4   5       12.00       30.39     49.89 o 
 -12   4   5       37.30        6.14     38.64 o 
 -10   4   5        0.07       12.54     30.58 o 
  -8   4   5     1113.64     1110.44     28.64 o 
  -6   4   5       37.32       87.33     21.97 o 
  -4   4   5    29816.42    30936.41    198.06 o 
  -2   4   5      273.05      254.02     25.64 o 
   0   4   5     3873.10     3787.95     60.40 o 
   2   4   5     1700.88     1763.98     28.53 o 
   4   4   5      242.31      257.62     25.90 o 
   6   4   5       31.85       13.76     28.03 o 
   8   4   5      769.74      840.02     34.13 o 
  10   4   5       10.97       12.56     20.14 o 
  12   4   5     1462.03     1422.54     35.92 o 
  14   4   5      332.47      293.38     30.00 o 
  16   4   5       72.45       91.60     35.72 o 
  18   4   5       50.85       70.59     61.06 o 
  20   4   5       45.42       85.89     62.77 o 
 -19   5   5       40.38       27.10     66.95 o 
 -17   5   5       37.84       36.83     63.69 o 
 -15   5   5        0.11      -14.55     65.83 o 
 -13   5   5      121.17      170.19     54.79 o 
 -11   5   5       89.55       40.80     15.35 o 
  -9   5   5      340.24      295.58     25.74 o 
  -7   5   5        0.05      -10.07     28.22 o 
  -5   5   5       17.16       19.22     20.33 o 
  -3   5   5      707.28      749.65     30.09 o 
  -1   5   5        0.04      -13.30     25.81 o 
   1   5   5     1003.37     1020.02     32.08 o 
   3   5   5       50.12       33.74     21.52 o 
   5   5   5        2.78       13.71     25.30 o 
   7   5   5       17.37        9.48     31.25 o 
   9   5   5      150.09      147.74     29.19 o 
  11   5   5       48.95       44.85     22.53 o 
  13   5   5      797.11      613.42     28.81 o 
  15   5   5       13.03       19.61     51.77 o 
  17   5   5       26.44        9.47     53.71 o 
  19   5   5       31.92       93.31     88.65 o 
 -18   6   5        0.01      105.63    129.95 o 
 -16   6   5      133.14      150.41     67.24 o 
 -14   6   5        1.30       15.93     65.32 o 
 -12   6   5      124.10      107.13     22.09 o 
 -10   6   5      283.44      235.08     32.94 o 
  -8   6   5     7704.74     7414.51    122.76 o 
  -6   6   5     1481.99     1625.30     47.59 o 
  -4   6   5     1237.63     1145.50     42.82 o 
  -2   6   5       51.07       44.91     28.92 o 
   0   6   5      355.24      347.75     28.35 o 
   2   6   5      291.29      348.43     34.85 o 
   4   6   5     1904.58     1930.41     44.55 o 
   6   6   5      235.95      236.62     36.64 o 
   8   6   5       89.34      133.54     37.23 o 
  10   6   5      115.06      106.20     40.21 o 
  12   6   5       17.22       29.78     50.13 o 
  14   6   5      142.65      130.00     63.33 o 
  16   6   5       93.53       94.99     58.96 o 
 -15   7   5        5.75       31.62     70.73 o 
 -13   7   5      311.29      229.56     70.20 o 
 -11   7   5      125.79       57.09     60.17 o 
  -9   7   5      580.20      562.04     62.74 o 
  -7   7   5      740.39      814.66     47.72 o 
  -5   7   5       29.67       34.11     50.89 o 
  -3   7   5      145.56      112.89     33.16 o 
  -1   7   5      255.56      212.34     34.70 o 
   1   7   5       74.86       84.81     33.84 o 
   3   7   5      605.63      641.24     38.84 o 
   5   7   5       19.31        2.63     35.82 o 
   7   7   5       35.24       32.90     37.51 o 
   9   7   5       67.98      102.65     44.30 o 
  11   7   5      122.48      120.14     87.04 o 
  13   7   5      657.30      585.03     71.49 o 
 -12   8   5      302.21      182.86     73.32 o 
 -10   8   5        0.60       56.06     65.76 o 
  -8   8   5      180.78       83.23     88.77 o 
  -6   8   5        9.41        5.19     57.62 o 
  -4   8   5       32.55       69.51     46.49 o 
  -2   8   5       17.90       11.77     44.58 o 
   0   8   5       13.04       23.37     39.19 o 
   2   8   5        0.02       15.17     40.67 o 
   4   8   5      323.15      342.72     43.87 o 
   6   8   5       58.94       52.15     43.18 o 
   8   8   5      127.23      144.11     50.34 o 
  10   8   5       17.00       -3.63     51.29 o 
  -5   9   5        0.78        3.06     53.53 o 
  -3   9   5        0.06      -15.43     50.18 o 
  -1   9   5       30.14       77.57     52.78 o 
   1   9   5       10.03       11.77     50.62 o 
   3   9   5       37.86       38.36     73.48 o 
 -24   0   6       34.11       68.69     76.27 o 
 -22   0   6      170.19      261.23     90.47 o 
 -20   0   6      876.04      868.95     64.00 o 
 -18   0   6      150.16      153.58     51.85 o 
 -16   0   6       86.06       89.33     38.83 o 
 -14   0   6     3817.24     4357.36     82.47 o 
 -12   0   6     6313.74     6206.99    109.51 o 
 -10   0   6     6529.96     6438.43     79.52 o 
  -8   0   6     5125.26     5447.24     42.47 o 
  -6   0   6        2.37       26.14     32.63 o 
  -4   0   6    18728.95    17575.91    215.67 o 
  -2   0   6     2945.41     2641.08    104.57 o 
   0   0   6    95744.93    90950.70    617.54 o 
   2   0   6     1150.13     1106.02     25.78 o 
   4   0   6    13626.76    13433.80    112.40 o 
   6   0   6    22500.61    22742.93    125.16 o 
   8   0   6     9873.37    10751.36    106.13 o 
  10   0   6       85.55       90.20     44.36 o 
  12   0   6     9234.12     8983.77    101.79 o 
  14   0   6      217.99      207.75     51.56 o 
  16   0   6     4403.09     4369.28    109.38 o 
  18   0   6      148.57      148.45     80.93 o 
  20   0   6       14.81      -59.31     84.48 o 
  22   0   6      116.48       58.82    118.07 o 
 -23   1   6        0.54       28.66     51.90 o 
 -21   1   6      815.27      917.19     46.90 o 
 -19   1   6       40.39       58.03     30.11 o 
 -17   1   6      275.68      262.10     27.37 o 
 -15   1   6        9.07       31.98     26.18 o 
 -13   1   6     2557.46     2882.83     55.24 o 
 -11   1   6      203.11      216.21     17.36 o 
  -9   1   6        1.97       24.76     17.41 o 
  -7   1   6       87.70      108.65     14.65 o 
  -5   1   6      850.37      919.31     27.75 o 
  -3   1   6    35156.83    34339.52    143.14 o 
  -1   1   6     8355.12     7754.94     71.33 o 
   1   1   6     3010.56     2881.61     30.45 o 
   3   1   6      330.12      224.79     19.08 o 
   5   1   6    12561.48    12149.53     80.38 o 
   7   1   6     4988.38     5492.66     39.35 o 
   9   1   6      289.00      317.78     31.73 o 
  11   1   6     1736.49     1860.30     37.84 o 
  13   1   6     1316.71     1301.53     42.75 o 
  15   1   6     3897.46     4157.48     81.43 o 
  17   1   6       92.31        5.69     51.13 o 
  19   1   6       16.02      -17.38     58.75 o 
  21   1   6       65.43       80.78     62.44 o 
 -24   2   6       14.37       -6.54     73.49 o 
 -22   2   6        8.82       18.71     61.19 o 
 -20   2   6       11.81       52.14     29.81 o 
 -18   2   6        4.45       23.76     25.72 o 
 -16   2   6      165.62      153.48     24.89 o 
 -14   2   6      728.16      842.46     31.60 o 
 -12   2   6     1848.16     2012.56     36.69 o 
 -10   2   6      366.05      376.77     26.75 o 
  -8   2   6      492.51      498.57     25.46 o 
  -6   2   6     2346.13     2489.61     31.12 o 
  -4   2   6     3691.75     3506.04     76.58 o 
  -2   2   6     1858.10     1761.01     37.22 o 
   0   2   6     7514.81     6970.64     47.32 o 
   2   2   6     5691.86     5221.34    183.89 o 
   4   2   6    16090.76    16375.08    268.43 o 
   6   2   6     2480.87     2807.90     42.97 o 
   8   2   6      534.53      543.02     27.14 o 
  10   2   6        4.34        2.75     29.04 o 
  12   2   6     1136.96     1104.46     41.45 o 
  14   2   6       62.89       34.91     39.33 o 
  16   2   6     5544.99     6089.38    103.94 o 
  18   2   6      305.79      309.97     58.65 o 
  20   2   6       51.06       46.69     60.43 o 
  22   2   6       35.20       89.78     66.19 o 
 -23   3   6        0.84       12.08     69.69 o 
 -21   3   6      100.69      144.49     63.83 o 
 -19   3   6      346.49      318.46     59.64 o 
 -17   3   6      564.37      544.85     58.46 o 
 -15   3   6        0.58       27.56     47.46 o 
 -13   3   6     2984.08     3256.06    122.04 o 
 -11   3   6      662.72      790.91     35.81 o 
  -9   3   6     1912.01     1812.32     34.47 o 
  -7   3   6     4690.79     5133.30     52.83 o 
  -5   3   6       67.68       84.64     16.82 o 
  -3   3   6     5679.34     6105.60     51.76 o 
  -1   3   6     4748.27     4739.51     51.47 o 
   1   3   6      519.87      522.91     46.01 o 
   3   3   6     5544.84     5235.02     62.38 o 
   5   3   6      145.42      162.08     19.37 o 
   7   3   6      427.24      349.87     14.55 o 
   9   3   6     3317.39     3174.52     43.96 o 
  11   3   6    10428.42    11098.29     95.18 o 
  13   3   6     1719.19     1611.14     45.78 o 
  15   3   6      344.34      276.23     39.02 o 
  17   3   6      124.27      158.52     40.73 o 
  19   3   6      391.54      438.18     64.54 o 
  21   3   6      215.99      182.45     66.87 o 
 -22   4   6        8.04       81.42     65.53 o 
 -20   4   6        3.36      -27.56     68.80 o 
 -18   4   6       20.60       44.77     60.00 o 
 -16   4   6        7.68       13.69     53.47 o 
 -14   4   6      480.25      507.44     90.52 o 
 -12   4   6        0.02      -21.10     43.89 o 
 -10   4   6       68.59       91.55     32.52 o 
  -8   4   6     1616.86     1547.93     65.52 o 
  -6   4   6     5250.29     5494.64     46.94 o 
  -4   4   6     9547.08    10316.86    115.68 o 
  -2   4   6     1351.73     1396.16     33.22 o 
   0   4   6      349.86      440.03     35.21 o 
   2   4   6      300.44      274.63     21.56 o 
   4   4   6      319.88      340.23     24.40 o 
   6   4   6     1632.90     1754.93     52.37 o 
   8   4   6     2574.40     2511.55     82.18 o 
  10   4   6      188.79      193.58     36.65 o 
  12   4   6     2375.72     2406.24     56.56 o 
  14   4   6       86.53       64.38     26.72 o 
  16   4   6        5.73       28.34     46.98 o 
  18   4   6       41.43       57.31     64.37 o 
  20   4   6      264.04      279.49     69.57 o 
 -19   5   6        3.70       51.43     67.94 o 
 -17   5   6       83.78       42.92     62.72 o 
 -15   5   6       25.85       43.95     57.53 o 
 -13   5   6        0.16       32.89     57.29 o 
 -11   5   6      787.54      743.42     55.14 o 
  -9   5   6     1805.73     1718.44     34.46 o 
  -7   5   6      974.26     1023.13     33.99 o 
  -5   5   6     1435.66     1592.26     32.64 o 
  -3   5   6       13.20        0.60     27.21 o 
  -1   5   6      675.00      687.94     31.55 o 
   1   5   6      939.01      902.83     25.86 o 
   3   5   6     1681.67     1819.50     38.12 o 
   5   5   6      278.80      371.82     25.48 o 
   7   5   6      339.92      327.77     38.52 o 
   9   5   6     2607.69     2729.46     71.87 o 
  11   5   6      350.58      272.03     22.04 o 
  13   5   6       43.21       45.76     31.67 o 
  15   5   6        0.29       34.24     51.17 o 
  17   5   6       43.48       50.42     52.99 o 
  19   5   6       34.00       39.40     96.05 o 
 -18   6   6       10.42       34.96     70.29 o 
 -16   6   6       20.81       77.90     65.31 o 
 -14   6   6       49.94       44.04     66.89 o 
 -12   6   6      128.49       90.91     56.20 o 
 -10   6   6      734.16      703.92     36.06 o 
  -8   6   6     3631.00     3679.16     57.55 o 
  -6   6   6      549.11      493.94     48.73 o 
  -4   6   6       26.69       52.80     31.92 o 
  -2   6   6       12.31      -13.81     29.40 o 
   0   6   6        0.03       -8.45     29.34 o 
   2   6   6      383.45      344.13     31.25 o 
   4   6   6      242.68      247.31     31.38 o 
   6   6   6      378.87      405.46     34.36 o 
   8   6   6       12.04       26.65     37.31 o 
  10   6   6      119.54       94.55     46.19 o 
  12   6   6       44.99        4.41     44.90 o 
  14   6   6       35.38       66.21     61.87 o 
  16   6   6        2.48      -31.64     68.43 o 
 -15   7   6       29.95       36.29     72.08 o 
 -13   7   6       16.36        7.16     73.15 o 
 -11   7   6      244.96      216.45     63.17 o 
  -9   7   6       46.16      -17.38     57.32 o 
  -7   7   6        8.56        9.18     52.11 o 
  -5   7   6      182.92      206.67     54.29 o 
  -3   7   6       40.56       58.32     32.67 o 
  -1   7   6      186.40      180.98     33.94 o 
   1   7   6       14.95       25.26     32.98 o 
   3   7   6      299.68      298.35     36.39 o 
   5   7   6       32.12       45.94     35.86 o 
   7   7   6       26.66        8.05     37.75 o 
   9   7   6      158.13      159.35     41.91 o 
  11   7   6      126.30      129.93     65.93 o 
  13   7   6       66.00      137.23    140.72 o 
 -12   8   6      292.17      225.49     72.95 o 
 -10   8   6      266.24      113.99    101.06 o 
  -8   8   6      256.78      100.56     92.72 o 
  -6   8   6      570.19      564.37     63.60 o 
  -4   8   6      206.86      266.91     49.20 o 
  -2   8   6       17.61       43.79     41.13 o 
   0   8   6       47.37       41.63     38.72 o 
   2   8   6      282.20      301.37     41.81 o 
   4   8   6       31.56       -6.69     40.24 o 
   6   8   6      237.23      202.56     49.98 o 
   8   8   6        0.67       36.80     49.83 o 
  10   8   6      135.85      101.31     70.16 o 
  -3   9   6      112.60      165.23     56.34 o 
  -1   9   6        1.31        8.64     52.91 o 
   1   9   6       72.91      123.57     46.62 o 
   3   9   6      121.50      110.22     54.97 o 
 -23   1   7      806.37      646.53     73.48 o 
 -21   1   7        0.31       14.72     37.88 o 
 -19   1   7        1.04       48.00     30.67 o 
 -17   1   7       65.09       25.72     25.07 o 
 -15   1   7     1137.68     1059.81     32.79 o 
 -13   1   7      127.58      120.30     18.80 o 
 -11   1   7    12040.64    12239.69    157.77 o 
  -9   1   7      112.87       98.46     17.14 o 
  -7   1   7      468.73      415.51     17.91 o 
  -5   1   7      739.59      652.57     21.21 o 
  -3   1   7     2442.22     2209.31     28.92 o 
  -1   1   7       74.75       77.81     15.95 o 
   1   1   7     9214.84     8609.32     74.62 o 
   3   1   7      318.73      366.86     16.91 o 
   5   1   7    15255.23    15097.32    115.26 o 
   7   1   7    32461.72    37153.99    301.44 o 
   9   1   7     1853.07     1790.78     36.04 o 
  11   1   7      134.53      134.44     32.12 o 
  13   1   7      934.07      918.85     45.49 o 
  15   1   7      546.06      573.91     44.00 o 
  17   1   7      381.86      376.80     48.59 o 
  19   1   7      136.13      137.60     61.59 o 
  21   1   7        0.18       43.34     63.03 o 
 -24   2   7       58.84       73.96     66.22 o 
 -22   2   7       12.59       29.36     63.69 o 
 -20   2   7      119.91       63.93     26.49 o 
 -18   2   7      698.45      685.10     27.09 o 
 -16   2   7      197.98      260.35     45.61 o 
 -14   2   7        0.38        7.81     39.92 o 
 -12   2   7     2212.83     2317.65     55.99 o 
 -10   2   7     2423.63     2280.06     43.80 o 
  -8   2   7      212.76      222.96     24.54 o 
  -6   2   7     2532.94     2446.21     40.34 o 
  -4   2   7      233.45      269.20     21.92 o 
  -2   2   7    17198.25    15961.65    104.15 o 
   0   2   7      443.50      378.15     19.18 o 
   2   2   7       21.25       -0.49     45.94 o 
   4   2   7     5822.36     5514.35    185.40 o 
   6   2   7     2876.97     2853.84     78.76 o 
   8   2   7     3296.18     3014.97     39.65 o 
  10   2   7        0.00      -13.54     30.90 o 
  12   2   7     9808.23     9769.13    117.98 o 
  14   2   7      852.78      747.48     45.34 o 
  16   2   7      106.09       71.98     44.95 o 
  18   2   7       14.74      -30.48     62.11 o 
  20   2   7      245.18      252.15     67.00 o 
  22   2   7      197.00      316.80    105.13 o 
 -23   3   7       58.63       80.67     62.35 o 
 -21   3   7      283.06      338.53     78.46 o 
 -19   3   7      395.34      467.88     62.98 o 
 -17   3   7        0.65        5.55     51.53 o 
 -15   3   7       73.71       27.35     47.06 o 
 -13   3   7     2274.09     2470.24    134.91 o 
 -11   3   7      166.00      162.24     27.47 o 
  -9   3   7      129.25      166.65     24.29 o 
  -7   3   7      227.06      245.53     25.52 o 
  -5   3   7      490.96      351.95     27.52 o 
  -3   3   7     2207.99     2072.83     29.36 o 
  -1   3   7     3765.02     3542.18     35.24 o 
   1   3   7     3895.99     3655.07     83.79 o 
   3   3   7      128.84      120.20     30.77 o 
   5   3   7     4984.92     4674.28    157.59 o 
   7   3   7      283.41      266.98     27.56 o 
   9   3   7        9.31        1.49     16.15 o 
  11   3   7     4876.44     4744.28     53.73 o 
  13   3   7      502.64      439.80     34.11 o 
  15   3   7     4239.33     4212.91     62.27 o 
  17   3   7      224.36      182.52     80.57 o 
  19   3   7        2.21       11.09     65.84 o 
  21   3   7      187.68      219.54     70.77 o 
 -22   4   7       17.98       -0.80     65.14 o 
 -20   4   7       53.38       54.83     61.95 o 
 -18   4   7      113.64      177.19     61.92 o 
 -16   4   7      400.64      372.62     55.82 o 
 -14   4   7       14.93       -9.11     51.41 o 
 -12   4   7      120.12       76.79     45.15 o 
 -10   4   7       87.19       47.68     35.61 o 
  -8   4   7      296.83      260.73     19.01 o 
  -6   4   7      793.72      865.92     22.98 o 
  -4   4   7     1043.53     1086.46     27.55 o 
  -2   4   7      964.98      950.00     28.40 o 
   0   4   7     1187.24     1138.46     61.21 o 
   2   4   7      122.88      121.39     21.34 o 
   4   4   7      382.98      391.59     21.94 o 
   6   4   7      307.80      323.64     39.45 o 
   8   4   7       20.93        2.49     39.02 o 
  10   4   7     1034.97      975.35     35.28 o 
  12   4   7     2800.50     2820.38     49.70 o 
  14   4   7       83.95       78.70     25.07 o 
  16   4   7       54.45       37.68     64.59 o 
  18   4   7       30.96       29.12     66.43 o 
  20   4   7       91.13       88.68     71.59 o 
 -19   5   7       16.83       28.74     74.57 o 
 -17   5   7       63.09      100.19     65.70 o 
 -15   5   7        0.02       10.31     59.39 o 
 -13   5   7      345.43      301.60     54.91 o 
 -11   5   7      198.64      227.74     50.94 o 
  -9   5   7       86.59       54.25     27.27 o 
  -7   5   7      532.83      635.81     44.01 o 
  -5   5   7      154.95      129.89     25.15 o 
  -3   5   7      158.55      129.06     32.36 o 
  -1   5   7      187.21      176.65     32.20 o 
   1   5   7     3049.91     3462.40     35.12 o 
   3   5   7       67.64       46.78     21.50 o 
   5   5   7      208.70      176.80     23.82 o 
   7   5   7      155.71      126.20     33.86 o 
   9   5   7      991.30      969.80     69.02 o 
  11   5   7     3440.11     3658.79    100.34 o 
  13   5   7      112.21      101.87     56.59 o 
  15   5   7       62.41       80.67     50.92 o 
  17   5   7       27.75       10.56     69.77 o 
 -18   6   7      169.70      161.94     81.07 o 
 -16   6   7        0.82       64.66     67.65 o 
 -14   6   7       84.47       50.88     64.37 o 
 -12   6   7       67.76       16.63     59.94 o 
 -10   6   7     1318.87     1268.50     43.22 o 
  -8   6   7       76.01      114.16     47.82 o 
  -6   6   7      697.73      623.19     51.26 o 
  -4   6   7        0.03      -26.47     32.16 o 
  -2   6   7      294.04      293.41     34.79 o 
   0   6   7      682.74      664.21     30.87 o 
   2   6   7      125.04      114.22     28.80 o 
   4   6   7      449.68      521.77     32.05 o 
   6   6   7        2.43       -7.95     32.44 o 
   8   6   7      196.77      206.37     37.19 o 
  10   6   7      176.68      123.41     39.48 o 
  12   6   7      114.18      109.63     57.61 o 
  14   6   7      189.24      223.31     82.64 o 
  16   6   7       14.54       12.72     72.03 o 
 -15   7   7        0.92       89.56     71.88 o 
 -13   7   7        0.19       52.85     86.57 o 
 -11   7   7       97.44      107.75     62.23 o 
  -9   7   7        9.00      -64.75     85.91 o 
  -7   7   7       15.90       -8.35    107.80 o 
  -5   7   7        6.11       31.38     54.45 o 
  -3   7   7        2.48       15.42     34.42 o 
  -1   7   7       47.81       64.37     33.03 o 
   1   7   7        0.21      -11.20     32.16 o 
   3   7   7       19.82       15.99     34.26 o 
   5   7   7       51.52       29.07     35.43 o 
   7   7   7       10.04       -0.71     37.49 o 
   9   7   7        0.61       -2.40     49.67 o 
  11   7   7        6.04      -33.02     54.42 o 
  13   7   7       38.50       24.21     80.29 o 
 -12   8   7      139.05      212.78    113.12 o 
 -10   8   7      546.79      464.22    166.26 o 
  -8   8   7       24.17      -56.90     95.75 o 
  -6   8   7      301.94      246.98     88.77 o 
  -4   8   7       82.71       57.63     49.03 o 
  -2   8   7      154.35      175.43     39.01 o 
   0   8   7       15.84       31.06     37.95 o 
   2   8   7       78.01      101.86     39.65 o 
   4   8   7       69.96       82.17     41.06 o 
   6   8   7       21.34       65.77     49.39 o 
   8   8   7       34.42       66.14     51.43 o 
  10   8   7       20.97       55.38     61.22 o 
  -3   9   7       56.34       89.86     61.61 o 
  -1   9   7      103.19      122.28     44.29 o 
   1   9   7        2.55        0.73     51.61 o 
 -24   0   8        4.00       13.86     63.67 o 
 -22   0   8       30.00      123.63    103.89 o 
 -20   0   8      159.19      124.93     48.50 o 
 -18   0   8      739.90      813.43     49.22 o 
 -16   0   8      154.49      190.19     32.68 o 
 -14   0   8      780.15      774.42     44.00 o 
 -12   0   8     1789.68     1895.12     53.44 o 
 -10   0   8     4627.11     4058.66     85.59 o 
  -8   0   8      111.61      133.35     32.32 o 
  -6   0   8      273.91      119.89     51.17 o 
  -4   0   8     4555.04     4666.39     63.22 o 
  -2   0   8     1031.94      963.41     30.63 o 
   0   0   8     1382.30     1140.48     23.09 o 
   2   0   8      689.25      836.48     37.35 o 
   4   0   8     1647.73     1822.85     39.97 o 
   6   0   8      248.19      294.36     70.67 o 
   8   0   8      971.39      950.27     75.75 o 
  10   0   8      622.97      510.01     47.24 o 
  12   0   8     5675.25     5995.10    126.35 o 
  14   0   8    19069.48    21310.67    416.18 o 
  16   0   8     4974.19     5525.38    172.19 o 
  18   0   8     1094.17     1209.35    101.63 o 
  20   0   8      273.10      261.12     92.58 o 
  22   0   8        4.67      -75.19     96.42 o 
 -23   1   8       42.36       84.70     67.00 o 
 -21   1   8      447.49      393.75     37.73 o 
 -19   1   8      141.40      170.97     29.71 o 
 -17   1   8      461.90      445.61     26.83 o 
 -15   1   8      167.07      140.02     23.50 o 
 -13   1   8      205.70      213.20     25.40 o 
 -11   1   8      244.71      231.85     20.31 o 
  -9   1   8     1368.76     1262.71     36.89 o 
  -7   1   8        0.54       15.21     17.83 o 
  -5   1   8     6261.96     5836.23     40.64 o 
  -3   1   8        1.05       10.60     23.74 o 
  -1   1   8     1210.21     1203.13     24.90 o 
   1   1   8        1.36       -2.97     11.19 o 
   3   1   8    59029.55    58490.19    699.45 o 
   5   1   8      741.61      808.24     27.21 o 
   7   1   8      189.36      138.31     33.38 o 
   9   1   8     6881.88     7632.07     58.97 o 
  11   1   8      693.10      675.87     39.52 o 
  13   1   8     2719.51     2859.49     63.10 o 
  15   1   8     6087.42     6479.28    102.91 o 
  17   1   8      116.55      109.50     47.74 o 
  19   1   8       14.15       13.83     62.29 o 
  21   1   8       10.34        6.55     62.83 o 
 -24   2   8        0.46       -4.21     70.90 o 
 -22   2   8       20.21       20.56     57.51 o 
 -20   2   8      141.14      147.36     52.37 o 
 -18   2   8      142.77       96.11     48.74 o 
 -16   2   8      202.42      187.06     51.42 o 
 -14   2   8      128.11      103.37     44.89 o 
 -12   2   8      390.48      400.31     29.16 o 
 -10   2   8      211.18      225.92     29.08 o 
  -8   2   8      355.91      319.79     32.55 o 
  -6   2   8      549.57      560.16     21.42 o 
  -4   2   8     1045.86     1193.42     27.51 o 
  -2   2   8    14720.66    15006.60    152.21 o 
   0   2   8     6414.44     6362.37     41.51 o 
   2   2   8    13526.52    13421.04     66.58 o 
   4   2   8     6501.54     6605.02     64.14 o 
   6   2   8     2711.12     2893.52     65.36 o 
   8   2   8        9.01       11.50     19.13 o 
  10   2   8     1153.41     1126.29     33.91 o 
  12   2   8      708.64      728.30     40.02 o 
  14   2   8     2582.30     2813.57     64.69 o 
  16   2   8       95.04       66.64     44.79 o 
  18   2   8       48.10       98.30     64.10 o 
  20   2   8       33.75       -4.69     68.76 o 
 -23   3   8       53.85       51.10     65.01 o 
 -21   3   8        0.00      -51.71     67.43 o 
 -19   3   8       30.65       98.94     57.15 o 
 -17   3   8       40.71       14.62     58.82 o 
 -15   3   8      347.69      332.38     49.87 o 
 -13   3   8       31.33       79.20     45.30 o 
 -11   3   8      158.82      111.47     30.82 o 
  -9   3   8       41.08       23.82     24.33 o 
  -7   3   8     6938.97     7005.12    169.37 o 
  -5   3   8      509.70      446.24     20.52 o 
  -3   3   8     2076.51     2176.76     31.10 o 
  -1   3   8     1705.66     1839.34     30.72 o 
   1   3   8       51.60       43.00     28.57 o 
   3   3   8       22.32       15.02     20.07 o 
   5   3   8      207.98      181.78     20.53 o 
   7   3   8     2103.16     1996.64     68.23 o 
   9   3   8     1244.22     1420.59     51.40 o 
  11   3   8        5.75        8.71     22.44 o 
  13   3   8       27.74       17.64     30.54 o 
  15   3   8     2245.41     2198.92     47.49 o 
  17   3   8      219.24      239.13     67.02 o 
  19   3   8       28.74       68.30     66.67 o 
 -22   4   8       17.95       20.11     65.51 o 
 -20   4   8       48.93       21.29    127.30 o 
 -18   4   8      144.01      141.69     62.39 o 
 -16   4   8     1082.41     1168.80     61.12 o 
 -14   4   8      381.24      407.74     52.87 o 
 -12   4   8      363.33      310.31     48.28 o 
 -10   4   8        0.22       -5.54     39.86 o 
  -8   4   8      827.84      920.41     35.54 o 
  -6   4   8       60.91       50.82     18.57 o 
  -4   4   8     3975.10     4237.46     65.78 o 
  -2   4   8     2265.88     2491.53     38.16 o 
   0   4   8     6178.57     6356.82    121.96 o 
   2   4   8     4834.55     5372.77    158.55 o 
   4   4   8      296.10      290.19     34.65 o 
   6   4   8     2505.10     2521.53     66.38 o 
   8   4   8       21.46       18.92     37.16 o 
  10   4   8       11.11       -1.79     11.87 o 
  12   4   8        3.64        4.08     20.56 o 
  14   4   8       15.99       32.19     23.84 o 
  16   4   8      180.59      193.98     66.80 o 
  18   4   8       27.41      104.54     68.97 o 
 -19   5   8      216.51      217.94     72.10 o 
 -17   5   8       63.07       52.86     63.66 o 
 -15   5   8     1174.90     1271.92     65.72 o 
 -13   5   8       48.24       70.84     55.67 o 
 -11   5   8       48.22       95.25     49.10 o 
  -9   5   8     5187.40     5493.15     85.00 o 
  -7   5   8      855.01      855.20     43.53 o 
  -5   5   8      110.67      120.55     28.02 o 
  -3   5   8        5.80       12.00     27.96 o 
  -1   5   8      222.75      281.93     32.39 o 
   1   5   8     2323.11     2570.45     47.66 o 
   3   5   8     1892.04     1987.38     41.51 o 
   5   5   8     2104.77     2236.33     39.52 o 
   7   5   8      436.14      367.00     56.70 o 
   9   5   8      777.96      848.73     52.33 o 
  11   5   8      535.30      621.77     52.88 o 
  13   5   8       38.93       27.86     49.36 o 
  15   5   8        7.34       64.39     49.41 o 
  17   5   8       90.58      123.65     97.20 o 
 -18   6   8        0.00       29.41     71.05 o 
 -16   6   8        0.14      -31.61     67.96 o 
 -14   6   8        0.03      -31.09     69.72 o 
 -12   6   8      121.58      106.63     55.19 o 
 -10   6   8       72.60       46.30     33.83 o 
  -8   6   8     1558.09     1779.96    116.10 o 
  -6   6   8        1.06       34.76     30.87 o 
  -4   6   8        0.42       18.75     32.44 o 
  -2   6   8       20.02       44.52     33.47 o 
   0   6   8        1.65      -26.79     26.79 o 
   2   6   8      241.54      217.48     29.00 o 
   4   6   8       84.81       63.36     28.86 o 
   6   6   8       99.72      118.66     30.82 o 
   8   6   8       75.27      117.36     30.44 o 
  10   6   8     1206.27     1354.52     75.20 o 
  12   6   8       93.11       85.31     56.42 o 
  14   6   8       50.59       90.75     85.86 o 
  16   6   8        9.52       29.52     75.34 o 
 -15   7   8        0.48       26.23     78.62 o 
 -13   7   8       37.86       -2.73     68.65 o 
 -11   7   8      263.42      259.86    103.32 o 
  -9   7   8        0.39      -60.06     91.82 o 
  -7   7   8      515.50      511.33     89.76 o 
  -5   7   8       64.47       40.72     36.70 o 
  -3   7   8        2.45       -8.48     36.35 o 
  -1   7   8        0.00       28.97     34.48 o 
   1   7   8      267.07      251.57     33.62 o 
   3   7   8        0.00      -13.47     39.87 o 
   5   7   8       19.31       12.46     34.63 o 
   7   7   8       76.37       31.94     38.57 o 
   9   7   8        5.36      -46.80     46.80 o 
  11   7   8       14.29       54.97     54.27 o 
  13   7   8        0.01      -23.07    103.44 o 
 -10   8   8      770.94      654.41    110.60 o 
  -8   8   8      493.54      513.18    104.92 o 
  -6   8   8      119.36      118.56     89.22 o 
  -4   8   8       88.53      100.52     38.17 o 
  -2   8   8      130.09      111.12     37.53 o 
   0   8   8        2.37       -9.36     36.93 o 
   2   8   8       14.58       14.45     38.74 o 
   4   8   8       25.32       44.27     48.37 o 
   6   8   8      459.77      477.76     54.43 o 
   8   8   8       37.73       43.86     59.75 o 
 -23   1   9      279.04      248.80     67.95 o 
 -21   1   9      265.44      285.76     52.19 o 
 -19   1   9       21.09       -1.81     38.40 o 
 -17   1   9      243.66      267.26     33.74 o 
 -15   1   9      128.02       54.11     29.73 o 
 -13   1   9      353.16      268.20     33.91 o 
 -11   1   9     1360.54     1137.34     59.21 o 
  -9   1   9     3034.99     3043.78     70.95 o 
  -7   1   9       32.90        9.73     25.25 o 
  -5   1   9     7031.50     6582.31     74.23 o 
  -3   1   9     5745.08     5458.17     39.57 o 
  -1   1   9    10379.36    10329.21     72.23 o 
   1   1   9      784.51      768.44     13.62 o 
   3   1   9     5497.84     4934.83     78.72 o 
   5   1   9    28103.01    32415.38    362.11 o 
   7   1   9    15817.82    15764.94    116.99 o 
   9   1   9     1514.08     1485.40     33.92 o 
  11   1   9      233.58      270.58     36.60 o 
  13   1   9     1076.25     1094.99     46.15 o 
  15   1   9       63.30       63.62     45.96 o 
  17   1   9      650.18      662.99     55.95 o 
  19   1   9      227.54      283.01     65.86 o 
  21   1   9       18.45       69.20     82.37 o 
 -24   2   9      166.85      158.62     68.07 o 
 -22   2   9      157.78       96.66     58.10 o 
 -20   2   9       10.90       14.08     67.12 o 
 -18   2   9       55.17       62.84     50.37 o 
 -16   2   9      650.14      668.89     58.85 o 
 -14   2   9      515.23      554.83     70.01 o 
 -12   2   9     1160.23     1017.26     45.37 o 
 -10   2   9      484.53      537.30     36.42 o 
  -8   2   9     6159.83     6452.70     62.20 o 
  -6   2   9     1980.02     1705.25     40.78 o 
  -4   2   9     1122.45     1163.43     26.49 o 
  -2   2   9     3032.14     3589.63     43.33 o 
   0   2   9     4669.73     4289.95     28.89 o 
   2   2   9     2277.64     2026.58     41.36 o 
   4   2   9    14455.06    14207.51    116.80 o 
   6   2   9     5617.99     5666.77     75.87 o 
   8   2   9       11.26       15.38     14.71 o 
  10   2   9        0.43       -0.01     28.84 o 
  12   2   9     1033.46     1139.92     41.11 o 
  14   2   9      439.17      466.68     44.90 o 
  16   2   9       96.72       73.50     46.53 o 
  18   2   9        2.59       19.97     67.70 o 
  20   2   9      116.37      198.08     74.92 o 
 -23   3   9        0.08        5.02    100.36 o 
 -21   3   9       16.90       66.32     69.13 o 
 -19   3   9       38.97       94.25     60.68 o 
 -17   3   9      291.48      295.52     62.42 o 
 -15   3   9     1299.56     1226.92     65.41 o 
 -13   3   9      689.83      776.01     47.13 o 
 -11   3   9        1.57       -0.49     30.36 o 
  -9   3   9      487.49      369.89     27.57 o 
  -7   3   9     5025.05     5192.03     57.54 o 
  -5   3   9     1600.74     1401.20     27.92 o 
  -3   3   9       27.64       -6.13     21.49 o 
  -1   3   9     3359.88     3678.10     43.28 o 
   1   3   9      464.94      453.85     28.55 o 
   3   3   9     1885.79     1530.40     71.60 o 
   5   3   9        0.68       -9.15     37.50 o 
   7   3   9      469.70      356.25     52.10 o 
   9   3   9      943.22      897.10     85.42 o 
  11   3   9       12.34       26.70     18.66 o 
  13   3   9       26.61       23.65     27.19 o 
  15   3   9      884.49      939.25     39.19 o 
  17   3   9      144.99      204.24     70.70 o 
  19   3   9       48.70       47.54     69.64 o 
 -22   4   9       36.42       19.01     66.17 o 
 -20   4   9        2.64       61.95     67.06 o 
 -18   4   9       14.25        8.57     68.38 o 
 -16   4   9       43.73       24.61     51.93 o 
 -14   4   9       38.35       36.09     49.45 o 
 -12   4   9       30.95       42.79     46.07 o 
 -10   4   9       83.59      129.77     83.85 o 
  -8   4   9      244.30      256.01     35.21 o 
  -6   4   9      783.22      744.37     23.07 o 
  -4   4   9      234.06      183.20     22.77 o 
  -2   4   9     2527.46     2586.43     51.96 o 
   0   4   9      229.05      256.63     31.14 o 
   2   4   9     2473.74     2659.23     60.46 o 
   4   4   9       69.26       49.07     24.42 o 
   6   4   9     2658.93     2718.30     83.12 o 
   8   4   9      237.67      271.09     32.12 o 
  10   4   9     1837.57     1751.66     75.72 o 
  12   4   9      251.08      198.62     29.49 o 
  14   4   9      172.05      191.15     80.10 o 
  16   4   9        3.61       51.62     70.08 o 
  18   4   9        5.56       20.84     72.33 o 
 -19   5   9      121.20      129.17     69.09 o 
 -17   5   9      153.19      132.79     65.74 o 
 -15   5   9      273.01      273.72     57.66 o 
 -13   5   9        2.51       32.55     52.98 o 
 -11   5   9      511.74      479.04     53.89 o 
  -9   5   9      483.70      462.66     65.81 o 
  -7   5   9      145.43      102.72     24.52 o 
  -5   5   9       58.86       43.96     26.86 o 
  -3   5   9      121.35      136.79     30.44 o 
  -1   5   9      120.72      124.87     43.94 o 
   1   5   9      550.12      628.22     25.21 o 
   3   5   9       10.64       49.76     20.44 o 
   5   5   9       40.94       31.94     30.83 o 
   7   5   9      778.88      811.40     37.50 o 
   9   5   9       17.58      -40.35     42.68 o 
  11   5   9      824.46      667.94     57.26 o 
  13   5   9      220.54      172.18     45.34 o 
  15   5   9        0.06       95.69     84.06 o 
  17   5   9       10.92      144.24     74.76 o 
 -18   6   9        0.58      -17.11     76.60 o 
 -16   6   9       11.04       52.60     66.64 o 
 -14   6   9       69.12       28.30     63.45 o 
 -12   6   9        0.02      -39.76    101.33 o 
 -10   6   9      492.55      559.01     75.16 o 
  -8   6   9     1393.75     1287.31     74.92 o 
  -6   6   9      367.26      370.00     34.25 o 
  -4   6   9       14.86        4.93     32.54 o 
  -2   6   9        4.97       27.45     34.88 o 
   0   6   9     1007.92     1125.83     35.29 o 
   2   6   9      744.48      682.13     39.33 o 
   4   6   9      593.74      539.55     30.68 o 
   6   6   9      188.45      204.06     26.53 o 
   8   6   9      139.59      134.50     39.20 o 
  10   6   9     2187.72     2450.27     88.72 o 
  12   6   9       70.94      108.71     78.43 o 
  14   6   9       65.25      169.37     84.68 o 
 -15   7   9       23.30      -53.70    164.75 o 
 -13   7   9        0.13      -48.36    110.54 o 
 -11   7   9        3.85       87.67    155.13 o 
  -9   7   9        1.25       22.43     93.12 o 
  -7   7   9      141.38       99.69     85.58 o 
  -5   7   9      238.06      165.96     38.80 o 
  -3   7   9       65.89       76.07     38.11 o 
  -1   7   9        8.62       -2.79     31.80 o 
   1   7   9       93.93       88.67     32.40 o 
   3   7   9      107.51      130.75     34.08 o 
   5   7   9       42.23        2.76     34.10 o 
   7   7   9     1687.19     1857.16     58.23 o 
   9   7   9      349.36      378.38     56.58 o 
  11   7   9      428.66      447.91     59.60 o 
  13   7   9        0.08      -11.52     66.53 o 
 -10   8   9       84.20       60.73    108.75 o 
  -8   8   9      435.75      375.74    103.22 o 
  -6   8   9       19.76       10.63     92.34 o 
  -4   8   9      303.94      314.29     40.40 o 
  -2   8   9        3.42        1.52     36.19 o 
   0   8   9       12.10       38.12     37.11 o 
   2   8   9        2.56      -27.43     38.94 o 
   4   8   9       60.74       35.26     47.60 o 
   6   8   9       58.08       55.86     62.54 o 
   8   8   9        0.72      -34.23     61.82 o 
 -24   0  10       26.25      108.76    196.54 o 
 -22   0  10      167.37      -37.19    180.17 o 
 -20   0  10     1143.81     1290.54    120.64 o 
 -18   0  10        9.11        5.05     78.43 o 
 -16   0  10     1009.98     1033.87     59.08 o 
 -14   0  10      462.49      458.92     45.35 o 
 -12   0  10      239.18      249.97     34.18 o 
 -10   0  10       35.23       16.24     30.61 o 
  -8   0  10      159.12      143.47     31.10 o 
  -6   0  10     5991.20     5894.68     78.83 o 
  -4   0  10    56274.83    55249.56    705.14 o 
  -2   0  10     2199.38     2097.41     45.38 o 
   0   0  10     5490.27     5707.65     84.05 o 
   2   0  10     7552.79     6627.43    209.30 o 
   4   0  10     4833.07     5570.12     50.85 o 
   6   0  10     2258.24     2608.28     41.89 o 
   8   0  10     3979.26     4759.90     85.02 o 
  10   0  10       51.17      146.77     79.77 o 
  12   0  10       30.48        7.05     53.66 o 
  14   0  10      739.58      865.49     56.30 o 
  16   0  10     1439.68     1348.12     73.57 o 
  18   0  10        1.01       49.96     93.31 o 
  20   0  10       10.05       30.41     95.87 o 
 -23   1  10      139.07      173.17     57.67 o 
 -21   1  10        2.88       63.42     51.57 o 
 -19   1  10       51.96       46.02     37.42 o 
 -17   1  10      427.38      390.40     33.04 o 
 -15   1  10      489.03      452.84     29.67 o 
 -13   1  10      392.83      371.00     28.65 o 
 -11   1  10      122.80      108.76     21.88 o 
  -9   1  10      240.03      260.37     21.51 o 
  -7   1  10      108.49      138.04     23.11 o 
  -5   1  10    14936.98    16665.83     69.80 o 
  -3   1  10    12575.25    11896.47    107.79 o 
  -1   1  10     1475.15     1282.12     19.94 o 
   1   1  10     1704.12     1586.66     16.65 o 
   3   1  10     2342.38     2504.98     43.34 o 
   5   1  10      179.55      269.33     16.63 o 
   7   1  10       64.51       74.07     30.99 o 
   9   1  10     5857.54     6321.90     50.34 o 
  11   1  10      913.84      909.03     39.51 o 
  13   1  10     1877.35     1873.90     50.31 o 
  15   1  10        7.90       21.51     45.18 o 
  17   1  10       40.47       34.62     61.72 o 
  19   1  10      142.84      172.86     71.46 o 
  21   1  10        8.85       50.53     71.38 o 
 -22   2  10      103.39      118.50     57.84 o 
 -20   2  10        0.20      -13.84     66.75 o 
 -18   2  10       31.06        7.45     47.36 o 
 -16   2  10      568.09      608.54     58.50 o 
 -14   2  10      600.95      713.57     41.99 o 
 -12   2  10       15.49       -7.33     42.53 o 
 -10   2  10     1046.97     1180.37     48.39 o 
  -8   2  10        9.00      -14.42     22.29 o 
  -6   2  10      910.31      898.37     33.76 o 
  -4   2  10     3539.10     3732.29     47.02 o 
  -2   2  10     2048.69     2362.10     28.67 o 
   0   2  10     1280.47     1520.87     20.82 o 
   2   2  10     2590.36     2534.42     46.35 o 
   4   2  10        0.01       10.57     36.26 o 
   6   2  10     1939.42     1947.02     65.08 o 
   8   2  10      845.29      855.46     49.01 o 
  10   2  10      370.92      345.97     32.05 o 
  12   2  10     1270.30     1284.05     47.26 o 
  14   2  10     2358.20     2516.24    114.20 o 
  16   2  10       14.90        4.27     70.70 o 
  18   2  10      195.27      147.44     72.23 o 
  20   2  10       49.06       45.53     71.97 o 
 -23   3  10        4.15      -14.58    120.16 o 
 -21   3  10       67.13       92.91     66.60 o 
 -19   3  10       31.67      101.15     59.92 o 
 -17   3  10      695.20      705.13     83.08 o 
 -15   3  10      428.35      393.97     61.18 o 
 -13   3  10      667.76      581.16     56.53 o 
 -11   3  10     1358.44     1166.93     89.49 o 
  -9   3  10      481.49      416.58     25.32 o 
  -7   3  10        4.05        8.79     16.35 o 
  -5   3  10     3107.72     3076.56     36.23 o 
  -3   3  10     2444.47     2596.22     64.22 o 
  -1   3  10     3210.07     3705.01     32.30 o 
   1   3  10     4876.45     4720.73     97.94 o 
   3   3  10      608.12      695.67     50.07 o 
   5   3  10        6.20       19.39     32.82 o 
   7   3  10     2256.98     2491.86    122.61 o 
   9   3  10     5223.15     5640.74    108.90 o 
  11   3  10      151.36      146.29     29.53 o 
  13   3  10      825.20      688.34     47.08 o 
  15   3  10      125.26      170.52     68.35 o 
  17   3  10       96.70      118.91     71.27 o 
  19   3  10       29.74       57.58     74.02 o 
 -22   4  10       26.67       32.35     72.91 o 
 -20   4  10      141.77      131.09     80.16 o 
 -18   4  10        0.25       29.82     63.50 o 
 -16   4  10        0.02       13.10     55.16 o 
 -14   4  10      791.42      840.30     54.15 o 
 -12   4  10      697.78      687.05     66.71 o 
 -10   4  10     3281.19     3236.60    130.80 o 
  -8   4  10       34.00       30.96     18.44 o 
  -6   4  10       26.93       29.20     21.86 o 
  -4   4  10        0.19      -22.92     22.92 o 
  -2   4  10      120.95      122.33     23.31 o 
   0   4  10     1307.24     1632.94     43.07 o 
   2   4  10      524.45      475.42     13.98 o 
   4   4  10      856.29      812.83     25.01 o 
   6   4  10      995.33      977.80     44.13 o 
   8   4  10     1238.55     1349.30     57.61 o 
  10   4  10     2645.02     2711.37    114.42 o 
  12   4  10     3078.33     2763.89    219.93 o 
  14   4  10      101.58       51.22     69.16 o 
  16   4  10      107.40      145.40     73.94 o 
  18   4  10        7.13       11.61     74.71 o 
 -19   5  10       21.70      -34.26     68.68 o 
 -17   5  10        2.15       11.62     64.58 o 
 -15   5  10        1.25        5.05     61.43 o 
 -13   5  10     1625.30     1631.62    132.47 o 
 -11   5  10       20.27       15.15     70.97 o 
  -9   5  10      598.14      579.43     66.12 o 
  -7   5  10       51.01       74.13     27.60 o 
  -5   5  10        7.49        6.32     27.53 o 
  -3   5  10       58.37       52.00     29.41 o 
  -1   5  10      158.66      161.92     30.72 o 
   1   5  10        0.51       -1.21     19.87 o 
   3   5  10        0.13       -1.84     15.62 o 
   5   5  10      377.39      339.30     31.31 o 
   7   5  10      783.22      789.50     34.69 o 
   9   5  10      816.54      828.68     66.79 o 
  11   5  10      334.24      255.30     33.82 o 
  13   5  10     1173.31     1137.10     93.06 o 
  15   5  10       61.41      167.29     71.78 o 
  17   5  10        8.27       -3.89     77.79 o 
 -18   6  10        1.35       14.14     73.39 o 
 -16   6  10        0.49      144.07    125.12 o 
 -14   6  10        2.94        0.24    111.24 o 
 -12   6  10       37.57       65.83    105.92 o 
 -10   6  10      292.56      245.54     74.87 o 
  -8   6  10      533.82      641.42     55.30 o 
  -6   6  10       22.60        1.27     31.94 o 
  -4   6  10       66.14       45.12     32.76 o 
  -2   6  10      475.31      447.60     35.83 o 
   0   6  10      105.06       78.51     27.48 o 
   2   6  10       12.29       -3.70     25.95 o 
   4   6  10      302.17      311.09     25.98 o 
   6   6  10        0.20       30.15     36.65 o 
   8   6  10     1388.08     1398.71     45.74 o 
  10   6  10      148.55      138.44     39.02 o 
  12   6  10       57.31       28.95     79.56 o 
  14   6  10       10.82       59.55     83.14 o 
 -15   7  10        1.38       71.45    130.10 o 
 -13   7  10        5.70       -9.79    180.13 o 
 -11   7  10      228.29      228.79    104.81 o 
  -9   7  10       11.16        0.91    145.61 o 
  -7   7  10      818.64      708.40     95.31 o 
  -5   7  10      103.60       90.37     42.75 o 
  -3   7  10       26.12       21.62     36.13 o 
  -1   7  10       94.51       64.86     32.41 o 
   1   7  10       39.45       14.35     32.14 o 
   3   7  10        7.79       11.94     31.83 o 
   5   7  10        0.88        8.22     48.81 o 
   7   7  10      427.50      448.71     48.56 o 
   9   7  10      500.70      483.76     58.54 o 
  11   7  10        1.36      -57.69     72.58 o 
 -10   8  10       30.32      -13.45    112.23 o 
  -8   8  10       37.51       14.60    102.89 o 
  -6   8  10      152.17      210.09     96.80 o 
  -4   8  10       62.15       35.86     37.61 o 
  -2   8  10       55.35       -6.31     36.61 o 
   0   8  10       30.46       43.02     37.57 o 
   2   8  10       28.47       64.58     46.12 o 
   4   8  10      238.17      188.42     49.96 o 
   6   8  10       15.35      -29.67     60.97 o 
   8   8  10       95.66       96.46     60.24 o 
 -23   1  11       38.75       95.69     82.80 o 
 -21   1  11       11.41       12.45     93.69 o 
 -19   1  11        0.83       72.05     72.68 o 
 -17   1  11      114.88      131.89     35.52 o 
 -15   1  11      525.70      504.66     34.51 o 
 -13   1  11      181.59       98.43     27.48 o 
 -11   1  11      246.66      229.20     22.02 o 
  -9   1  11     1421.62     1506.91     46.00 o 
  -7   1  11      337.72      403.95     22.28 o 
  -5   1  11    22037.54    23618.64    187.85 o 
  -3   1  11      308.73      290.53     21.15 o 
  -1   1  11      835.78      835.59     19.67 o 
   1   1  11       12.18       -5.98     13.26 o 
   3   1  11     8499.28     9352.01     86.35 o 
   5   1  11     4572.82     5013.18     61.57 o 
   7   1  11     4544.58     4855.62     76.66 o 
   9   1  11      834.80      761.47     38.79 o 
  11   1  11        5.83        1.88     36.47 o 
  13   1  11     1398.85     1368.76     48.44 o 
  15   1  11       45.10       26.19     46.61 o 
  17   1  11       36.95       31.65     66.31 o 
  19   1  11      156.64      213.82     69.90 o 
 -22   2  11       15.63       58.16     56.14 o 
 -20   2  11       56.63       14.48     51.67 o 
 -18   2  11      218.24      249.82     50.66 o 
 -16   2  11      110.93      162.72    110.55 o 
 -14   2  11      317.32      273.78     52.17 o 
 -12   2  11     1379.40     1567.83     49.81 o 
 -10   2  11     1662.35     1795.66     46.84 o 
  -8   2  11      310.89      271.92     28.69 o 
  -6   2  11     3129.40     3187.60     37.26 o 
  -4   2  11     3519.58     3670.13     39.64 o 
  -2   2  11      756.86      870.33     21.88 o 
   0   2  11     1268.01     1227.15     23.65 o 
   2   2  11     1291.53     1049.68     44.35 o 
   4   2  11      371.02      560.55     60.27 o 
   6   2  11     2394.67     2347.88     69.91 o 
   8   2  11      882.81      904.89     30.19 o 
  10   2  11        0.04        4.84     19.07 o 
  12   2  11     1341.11     1455.50     39.24 o 
  14   2  11      121.65      159.73     39.90 o 
  16   2  11     1507.75     1695.03     84.63 o 
  18   2  11      158.30      154.10     75.99 o 
  20   2  11       24.88       51.99     76.19 o 
 -23   3  11        5.52       66.29     75.05 o 
 -21   3  11       12.99       37.77     76.74 o 
 -19   3  11        1.43       58.69     60.65 o 
 -17   3  11       33.15       66.27     61.51 o 
 -15   3  11      464.61      457.78    110.88 o 
 -13   3  11     1005.07      932.38    112.67 o 
 -11   3  11     1451.17     1524.04     94.55 o 
  -9   3  11       90.26       54.04     45.20 o 
  -7   3  11     1798.86     1693.88     33.90 o 
  -5   3  11     3922.73     3947.03     96.78 o 
  -3   3  11      943.71      753.44     26.13 o 
  -1   3  11     5552.25     5834.65     43.99 o 
   1   3  11     8028.95     8088.94     79.68 o 
   3   3  11     4821.06     5272.57    110.44 o 
   5   3  11     3775.98     3597.36     51.33 o 
   7   3  11     1709.20     1787.17     59.89 o 
   9   3  11       89.70      103.45     68.19 o 
  11   3  11     2611.84     2639.49    187.20 o 
  13   3  11      748.04      664.79     27.56 o 
  15   3  11      381.28      413.67     75.03 o 
  17   3  11      235.04      198.04     73.47 o 
  19   3  11        8.84       -6.20     76.91 o 
 -20   4  11      179.99      328.77     73.51 o 
 -18   4  11       48.23       71.84     64.29 o 
 -16   4  11      194.61      121.88     61.52 o 
 -14   4  11      185.68      105.11    106.03 o 
 -12   4  11      549.22      539.12     58.64 o 
 -10   4  11     2403.60     2374.80    166.03 o 
  -8   4  11       23.61        2.49     16.08 o 
  -6   4  11       94.01       66.97     21.86 o 
  -4   4  11     2257.13     2446.19     85.38 o 
  -2   4  11       45.22       20.95     26.83 o 
   0   4  11      730.38      796.42     28.59 o 
   2   4  11       82.94       82.36     18.73 o 
   4   4  11      464.23      360.90     31.73 o 
   6   4  11      299.98      331.29     40.79 o 
   8   4  11      522.78      507.41     44.24 o 
  10   4  11     1565.61     1776.51     92.79 o 
  12   4  11       11.26       90.68    178.93 o 
  14   4  11        5.26       -0.39     72.07 o 
  16   4  11      110.61       44.30     74.95 o 
  18   4  11       12.90       94.41     79.34 o 
 -19   5  11       18.57       45.72     72.15 o 
 -17   5  11      125.20       80.60    123.07 o 
 -15   5  11      213.78      137.90    115.04 o 
 -13   5  11        5.61       62.41     84.66 o 
 -11   5  11       13.76       94.95     66.34 o 
  -9   5  11      106.73      121.49     61.04 o 
  -7   5  11       96.62       79.21     37.46 o 
  -5   5  11      345.45      331.29     31.90 o 
  -3   5  11      570.31      574.33     33.59 o 
  -1   5  11       23.78        1.98     36.55 o 
   1   5  11      869.73      879.21     25.12 o 
   3   5  11       41.90       40.51     27.40 o 
   5   5  11      927.90      879.94     32.81 o 
   7   5  11       87.58       67.28     24.52 o 
   9   5  11     1508.37     1480.93     57.83 o 
  11   5  11       31.09       56.20     56.03 o 
  13   5  11      162.24      138.98     86.20 o 
  15   5  11       23.07      114.57     78.50 o 
 -16   6  11       72.29       83.81    126.40 o 
 -14   6  11        0.15       34.73    117.05 o 
 -12   6  11      170.40      198.28    107.46 o 
 -10   6  11     2141.07     2046.49    106.75 o 
  -8   6  11       83.92       90.25     47.98 o 
  -6   6  11      813.93      808.48     46.69 o 
  -4   6  11       94.83      123.12     33.89 o 
  -2   6  11      363.41      341.24     37.38 o 
   0   6  11       20.82       17.97     24.84 o 
   2   6  11      210.75      243.47     23.89 o 
   4   6  11      145.28      122.52     36.14 o 
   6   6  11      147.70       97.18     36.03 o 
   8   6  11      910.85      861.70     40.94 o 
  10   6  11       51.32       73.10     52.48 o 
  12   6  11       49.34       85.70     52.60 o 
  14   6  11       60.32       55.27     63.98 o 
 -15   7  11        0.20        7.72    126.53 o 
 -13   7  11       17.10       45.75    116.22 o 
 -11   7  11      100.32      231.10    109.76 o 
  -9   7  11       39.67       57.80     98.39 o 
  -7   7  11      112.26      132.08     90.72 o 
  -5   7  11     1173.39     1161.33     54.58 o 
  -3   7  11      107.68       44.59     44.83 o 
  -1   7  11      263.73      272.70     31.50 o 
   1   7  11      159.10      123.29     32.02 o 
   3   7  11        0.62      -17.46     29.71 o 
   5   7  11        0.98        5.03     42.15 o 
   7   7  11       72.21       44.07     54.45 o 
   9   7  11      205.92       86.43     56.68 o 
  11   7  11      205.50      259.35     61.07 o 
 -10   8  11       21.81        0.08    149.83 o 
  -8   8  11      148.69      148.94    109.69 o 
  -6   8  11      275.88      169.45    101.05 o 
  -4   8  11       78.59       75.98     37.39 o 
  -2   8  11        8.39       -2.88     36.26 o 
   0   8  11        4.72      -14.43     45.09 o 
   2   8  11       14.21       11.81     45.51 o 
   4   8  11      328.54      378.45     67.26 o 
   6   8  11        5.06       18.01     61.60 o 
 -24   0  12       95.32      157.70    196.14 o 
 -22   0  12        0.39      -62.41    170.93 o 
 -20   0  12        6.64       -6.46     81.56 o 
 -18   0  12      332.00      332.46     80.19 o 
 -16   0  12      555.88      407.55     91.77 o 
 -14   0  12      907.73      872.59     51.44 o 
 -12   0  12      926.69      934.58     61.81 o 
 -10   0  12      939.92      865.65     42.95 o 
  -8   0  12     5695.02     5268.36     86.58 o 
  -6   0  12    11160.14    12549.97    147.99 o 
  -4   0  12     6735.11     5536.61    156.56 o 
  -2   0  12      372.69      279.31     29.17 o 
   0   0  12     1348.87     1237.35     38.42 o 
   2   0  12       13.68       13.65     21.97 o 
   4   0  12     8981.05     8670.49    186.44 o 
   6   0  12     6417.29     7284.38     94.30 o 
   8   0  12      237.17      210.76     29.35 o 
  10   0  12      851.45      881.64     95.78 o 
  12   0  12     3190.60     3211.32     74.71 o 
  14   0  12      406.47      401.63     53.99 o 
  16   0  12      143.97       16.01     93.02 o 
  18   0  12      533.12      576.34    104.79 o 
  20   0  12       87.50       28.95    145.02 o 
 -23   1  12        2.02      124.57     94.19 o 
 -21   1  12       59.12      131.67     79.24 o 
 -19   1  12        1.63       24.20     73.15 o 
 -17   1  12      357.61      360.09     36.15 o 
 -15   1  12      407.51      375.84     36.31 o 
 -13   1  12        4.95       -7.79     27.02 o 
 -11   1  12        2.12       -4.49     24.66 o 
  -9   1  12     3244.84     3175.62     73.70 o 
  -7   1  12       30.80      101.40     38.17 o 
  -5   1  12     2399.42     2022.11     34.51 o 
  -3   1  12     3580.38     3852.78     35.61 o 
  -1   1  12     6317.30     5910.19     52.28 o 
   1   1  12     1750.05     1641.56     19.22 o 
   3   1  12      727.23      734.21     28.59 o 
   5   1  12      335.15      327.08     14.18 o 
   7   1  12       19.95       12.97     11.67 o 
   9   1  12        0.63       -4.12     49.59 o 
  11   1  12     3826.83     3749.53     51.55 o 
  13   1  12       82.48      142.79     42.94 o 
  15   1  12      418.53      422.99     47.86 o 
  17   1  12      138.21       82.54     69.03 o 
  19   1  12      223.63      183.01     68.98 o 
 -22   2  12       10.37       84.37     80.35 o 
 -20   2  12        0.22        2.61     74.71 o 
 -18   2  12       54.67       15.03     85.15 o 
 -16   2  12       23.13        2.60     66.64 o 
 -14   2  12     2960.26     2917.90     77.59 o 
 -12   2  12       39.37       38.20     22.25 o 
 -10   2  12     1046.28      987.45     47.64 o 
  -8   2  12     1108.29     1091.76     35.10 o 
  -6   2  12     6905.63     7234.52     52.74 o 
  -4   2  12     3034.59     3589.54     38.14 o 
  -2   2  12     1608.07     2063.73     30.77 o 
   0   2  12     2084.17     1914.24     24.04 o 
   2   2  12     1366.81     1357.57     43.06 o 
   4   2  12     1824.10     1959.50     66.02 o 
   6   2  12      254.36      341.15     46.77 o 
   8   2  12     1611.34     1627.66     48.74 o 
  10   2  12      446.82      407.36     23.09 o 
  12   2  12       15.23       -7.42     28.39 o 
  14   2  12      210.52      142.48     41.25 o 
  16   2  12       73.47      109.39     75.20 o 
  18   2  12        2.77       33.19     75.53 o 
 -21   3  12        7.12       -2.06     97.61 o 
 -19   3  12       40.72       73.67    119.48 o 
 -17   3  12      118.47      108.85    119.06 o 
 -15   3  12      526.14      436.29    114.58 o 
 -13   3  12       63.68      -35.29    102.08 o 
 -11   3  12      361.64      437.33     90.49 o 
  -9   3  12     1368.15     1211.81     80.49 o 
  -7   3  12      332.02      304.79     23.87 o 
  -5   3  12       77.28      135.91     26.20 o 
  -3   3  12       93.24       85.30     21.12 o 
  -1   3  12      832.91      774.04     24.73 o 
   1   3  12     1287.85     1463.33     20.79 o 
   3   3  12     2913.54     3262.22     48.66 o 
   5   3  12      651.90      728.06     41.19 o 
   7   3  12      284.56      247.43     39.76 o 
   9   3  12      205.74      205.12     49.31 o 
  11   3  12     3113.44     3178.49    214.95 o 
  13   3  12      171.52      146.31     24.46 o 
  15   3  12      172.60      236.09     77.73 o 
  17   3  12        6.85      -15.68     96.30 o 
  19   3  12       49.35       61.64     81.73 o 
 -20   4  12       59.11       79.67    129.19 o 
 -18   4  12      443.83      667.76    128.00 o 
 -16   4  12       41.66       64.03    117.93 o 
 -14   4  12       13.23       95.58    112.55 o 
 -12   4  12       12.04      116.63    101.95 o 
 -10   4  12     4590.37     4656.92    234.13 o 
  -8   4  12     1843.80     1779.95     61.24 o 
  -6   4  12      535.19      557.89     30.73 o 
  -4   4  12       19.96       23.60     22.82 o 
  -2   4  12     1690.34     1551.61     76.50 o 
   0   4  12      270.85      242.92     25.69 o 
   2   4  12      382.68      357.72     19.52 o 
   4   4  12     2024.99     2192.65     59.32 o 
   6   4  12      219.11      199.80     41.18 o 
   8   4  12      859.96      910.19     49.63 o 
  10   4  12      179.40      141.21     52.44 o 
  12   4  12      294.87      291.55    134.85 o 
  14   4  12      613.61      645.84     79.98 o 
  16   4  12      192.72      226.87     77.23 o 
  18   4  12      550.17      669.95     87.61 o 
 -19   5  12       58.02      161.31    132.83 o 
 -17   5  12       96.75      129.05    123.28 o 
 -15   5  12      252.48      169.48    118.30 o 
 -13   5  12      220.06      235.51     61.80 o 
 -11   5  12      890.74      905.33     58.72 o 
  -9   5  12     1522.00     1254.37     84.14 o 
  -7   5  12      128.81       93.74     27.01 o 
  -5   5  12      112.85      126.94     29.77 o 
  -3   5  12      280.68      326.28     31.42 o 
  -1   5  12     3036.74     2993.06     48.11 o 
   1   5  12      641.58      629.99     21.26 o 
   3   5  12      547.22      588.05     40.92 o 
   5   5  12       14.03       31.41     24.01 o 
   7   5  12      181.19      182.72     44.55 o 
   9   5  12      422.91      418.22     50.74 o 
  11   5  12      260.16      224.88     50.30 o 
  13   5  12       42.28        8.72     59.97 o 
  15   5  12      142.25      159.94     78.95 o 
 -16   6  12       17.58       67.77    126.17 o 
 -14   6  12        6.85       -3.48    114.06 o 
 -12   6  12       24.34       24.62    109.72 o 
 -10   6  12     1290.32     1193.27    109.54 o 
  -8   6  12      130.25      140.97     38.84 o 
  -6   6  12      269.78      232.49     35.74 o 
  -4   6  12      151.42       96.47     35.04 o 
  -2   6  12      283.23      258.77     37.50 o 
   0   6  12       46.31       41.08     25.29 o 
   2   6  12      207.90      194.01     21.24 o 
   4   6  12       28.94       38.92     33.51 o 
   6   6  12      155.25      162.27     34.15 o 
   8   6  12      876.03      904.80     58.40 o 
  10   6  12        7.39       11.64     68.07 o 
  12   6  12       35.58       53.04     55.34 o 
  14   6  12        1.21       44.37     57.61 o 
 -13   7  12       31.04       81.78    122.36 o 
 -11   7  12      220.73      153.65    111.13 o 
  -9   7  12        9.09       70.14    101.40 o 
  -7   7  12        2.50       24.23     37.59 o 
  -5   7  12        4.06       12.33     42.74 o 
  -3   7  12        6.46      -37.18     46.45 o 
  -1   7  12      298.15      270.92     33.22 o 
   1   7  12      152.87      125.95     31.34 o 
   3   7  12       11.84       33.50     40.01 o 
   5   7  12       21.34      -12.11     42.95 o 
   7   7  12       19.80       56.08     53.84 o 
   9   7  12       20.00      -24.28     59.81 o 
  11   7  12      449.21      496.44     64.84 o 
  -8   8  12      124.19      127.31    107.27 o 
  -6   8  12      310.39      211.71    100.52 o 
  -4   8  12      236.98      234.86     44.61 o 
  -2   8  12       32.29       47.42     36.27 o 
   0   8  12       19.41        9.42     44.93 o 
   2   8  12       15.73       48.06     46.90 o 
   4   8  12      257.53      343.87     68.02 o 
   6   8  12       53.98       60.21     61.82 o 
 -23   1  13        2.76      -24.75     84.62 o 
 -21   1  13        0.73       25.40     77.62 o 
 -19   1  13       45.96       31.54     71.72 o 
 -17   1  13        2.79       -1.59     32.12 o 
 -15   1  13     1087.40     1026.38     43.02 o 
 -13   1  13      926.40     1006.63     34.57 o 
 -11   1  13     2343.35     2270.74     38.87 o 
  -9   1  13     2311.41     2255.46     47.49 o 
  -7   1  13     2354.26     2652.82     50.15 o 
  -5   1  13      240.79      240.64     22.91 o 
  -3   1  13      717.93      868.92     24.19 o 
  -1   1  13     1680.73     1749.47     23.19 o 
   1   1  13        5.62       -2.64     14.50 o 
   3   1  13     4482.86     4320.48     56.13 o 
   5   1  13      310.00      380.45     18.59 o 
   7   1  13      373.38      371.76     13.93 o 
   9   1  13       31.54       36.02     16.13 o 
  11   1  13      250.64      234.50     39.87 o 
  13   1  13      176.68      161.60     44.89 o 
  15   1  13        0.38        1.38     63.88 o 
  17   1  13       24.40       71.34     70.38 o 
  19   1  13        1.37      -20.34     73.17 o 
 -22   2  13      135.44      144.78     81.62 o 
 -20   2  13       28.86       90.79     74.43 o 
 -18   2  13       30.37       47.34     95.51 o 
 -16   2  13     2427.31     2863.80    254.47 o 
 -14   2  13     1434.86     1332.84     78.98 o 
 -12   2  13     3815.48     3630.59     68.89 o 
 -10   2  13       79.43       92.93     20.28 o 
  -8   2  13      278.86      291.86     29.90 o 
  -6   2  13     9362.19     9706.40     48.32 o 
  -4   2  13     1473.14     1359.80     31.85 o 
  -2   2  13      738.19      950.22     27.38 o 
   0   2  13       78.45       75.11     18.54 o 
   2   2  13     1632.99     1439.72     88.88 o 
   4   2  13     1066.36      947.07     63.30 o 
   6   2  13     1514.78     1543.67     58.76 o 
   8   2  13      584.03      564.68     20.05 o 
  10   2  13      738.05      784.73     43.32 o 
  12   2  13       65.17       45.89     21.60 o 
  14   2  13        8.10       -8.20     74.58 o 
  16   2  13      686.86      735.82     81.52 o 
  18   2  13      341.40      445.39     98.25 o 
 -21   3  13       54.76      151.48    103.48 o 
 -19   3  13       87.00      178.71    121.50 o 
 -17   3  13        9.70      -17.85    113.76 o 
 -15   3  13      128.24      126.56    111.87 o 
 -13   3  13     1528.88     1766.59    116.33 o 
 -11   3  13        4.20       -5.17     94.38 o 
  -9   3  13      445.63      445.09     51.34 o 
  -7   3  13      735.66      705.84     35.55 o 
  -5   3  13        0.35       12.91     23.87 o 
  -3   3  13      225.70      232.22     20.08 o 
  -1   3  13        3.96        0.49     21.38 o 
   1   3  13     6106.02     6003.44     92.35 o 
   3   3  13     1069.53     1260.95     41.97 o 
   5   3  13       53.27       44.47     37.48 o 
   7   3  13      406.99      410.73     43.18 o 
   9   3  13      469.02      522.96     45.59 o 
  11   3  13     2065.38     2150.52    104.17 o 
  13   3  13      375.47      524.22     76.70 o 
  15   3  13      132.71      162.84     79.42 o 
  17   3  13      223.58      325.20     80.51 o 
 -20   4  13        0.02      103.15    126.84 o 
 -18   4  13        1.11       44.98    124.98 o 
 -16   4  13       80.40      196.60    115.65 o 
 -14   4  13       65.75        2.73    111.42 o 
 -12   4  13     3078.24     2639.15    333.23 o 
 -10   4  13        4.22      -21.63     95.05 o 
  -8   4  13      255.48      284.31     35.12 o 
  -6   4  13      155.90      130.53     29.41 o 
  -4   4  13       47.73       34.29     23.18 o 
  -2   4  13       57.38       26.66     29.01 o 
   0   4  13      508.52      513.26     26.79 o 
   2   4  13      749.14      737.29     30.38 o 
   4   4  13        0.16        2.28     39.60 o 
   6   4  13      608.65      700.97     47.05 o 
   8   4  13      536.34      543.48     49.08 o 
  10   4  13       25.93       35.17     44.93 o 
  12   4  13       39.39       29.39     56.86 o 
  14   4  13      300.36      355.88     77.40 o 
  16   4  13       35.00       38.05     76.80 o 
 -19   5  13        0.10      110.88    132.77 o 
 -17   5  13       15.58       36.04    162.88 o 
 -15   5  13        6.42        8.40    117.44 o 
 -13   5  13      173.19      127.08    109.27 o 
 -11   5  13       91.70       63.28     34.40 o 
  -9   5  13     1142.33     1050.81     81.25 o 
  -7   5  13      426.58      350.18     35.44 o 
  -5   5  13        5.80       32.65     31.45 o 
  -3   5  13      418.18      417.84     33.66 o 
  -1   5  13     1009.02      961.97     43.39 o 
   1   5  13     1106.11     1095.56     20.16 o 
   3   5  13      125.47      120.81     21.96 o 
   5   5  13        0.12      -34.48     43.10 o 
   7   5  13      562.85      588.44     50.58 o 
   9   5  13       61.21       53.11     48.51 o 
  11   5  13        5.35       35.80     49.90 o 
  13   5  13       28.27       40.20     54.51 o 
  15   5  13        2.55       -0.65     63.34 o 
 -16   6  13       64.36      113.91    131.67 o 
 -14   6  13       42.54      288.06    157.20 o 
 -12   6  13       12.42       94.95    112.44 o 
 -10   6  13      529.50      545.22    121.98 o 
  -8   6  13      411.37      360.51     32.57 o 
  -6   6  13      585.41      585.31     45.18 o 
  -4   6  13      685.12      559.35     54.02 o 
  -2   6  13      127.10      167.38     39.94 o 
   0   6  13       97.45       93.22     24.69 o 
   2   6  13       48.64       46.51     15.29 o 
   4   6  13      119.16       84.06     32.57 o 
   6   6  13      664.28      636.84     53.21 o 
   8   6  13      698.55      709.20     58.40 o 
  10   6  13      269.28      291.57     56.38 o 
  12   6  13        5.03        2.63     57.01 o 
 -13   7  13       26.40       77.90    118.73 o 
 -11   7  13       23.02      -50.01    150.87 o 
  -9   7  13      192.39      357.04    104.90 o 
  -7   7  13      106.89       45.63     44.81 o 
  -5   7  13      295.63      200.93     45.71 o 
  -3   7  13       39.04        2.06     46.15 o 
  -1   7  13       52.34       52.79     31.04 o 
   1   7  13      194.17      155.08     40.84 o 
   3   7  13       50.90       52.92     39.29 o 
   5   7  13        2.66       23.40     54.26 o 
   7   7  13      319.29      384.29     59.63 o 
   9   7  13      102.34       88.69     59.62 o 
  -8   8  13        0.98       51.23    108.35 o 
  -6   8  13        0.68      -63.17    105.30 o 
  -4   8  13       14.07       25.43     42.78 o 
  -2   8  13       17.14        9.42     40.94 o 
   0   8  13        0.06      -34.88     64.33 o 
   2   8  13        0.89      -14.45     61.08 o 
   4   8  13       49.95       60.51     61.17 o 
 -22   0  14        6.64       33.42    139.16 o 
 -20   0  14        9.02       46.60     83.74 o 
 -18   0  14      210.03      191.91     79.38 o 
 -16   0  14     3716.85     3652.48     92.15 o 
 -14   0  14     3989.14     3902.45    189.12 o 
 -12   0  14      169.13      187.75     44.61 o 
 -10   0  14      319.43      292.02     45.33 o 
  -8   0  14     2054.57     2302.07     86.11 o 
  -6   0  14    31138.77    35283.42    261.17 o 
  -4   0  14     2239.05     2698.52     45.89 o 
  -2   0  14    10076.69     9911.31    137.01 o 
   0   0  14     1531.91     1467.17     36.37 o 
   2   0  14     4630.17     4719.19     79.43 o 
   4   0  14     4689.27     5054.79    137.40 o 
   6   0  14     1309.74     1483.36     54.14 o 
   8   0  14        0.85      -14.31     24.41 o 
  10   0  14     3035.26     3132.25     62.35 o 
  12   0  14        8.02        7.55     56.39 o 
  14   0  14     2608.10     2460.82     77.41 o 
  16   0  14       16.71       39.28     97.09 o 
  18   0  14      228.67      234.15    106.90 o 
 -23   1  14        8.47      -16.64     85.38 o 
 -21   1  14        5.92       13.54     76.35 o 
 -19   1  14       45.62        7.57     63.19 o 
 -17   1  14        9.82       31.81     33.10 o 
 -15   1  14       26.52       15.15     31.51 o 
 -13   1  14      925.72      858.93     58.35 o 
 -11   1  14      730.62      560.12     30.38 o 
  -9   1  14     1806.64     1744.50     46.00 o 
  -7   1  14     1346.69     1430.10     55.57 o 
  -5   1  14    11372.48    11814.67     66.32 o 
  -3   1  14     1286.74     1297.25     25.87 o 
  -1   1  14      987.57      960.05     26.12 o 
   1   1  14     1577.10     1622.20     22.62 o 
   3   1  14      722.59      701.70     23.07 o 
   5   1  14      131.68      122.22     16.87 o 
   7   1  14      406.42      383.70     14.59 o 
   9   1  14       11.52        4.94     14.61 o 
  11   1  14      505.00      513.54     22.93 o 
  13   1  14     1567.06     1532.19     50.20 o 
  15   1  14       73.52      163.54     77.45 o 
  17   1  14       10.49       51.32     84.77 o 
  19   1  14        9.38       40.42    102.36 o 
 -22   2  14       43.01      121.03     92.19 o 
 -20   2  14        0.06       58.04     74.65 o 
 -18   2  14      173.10      215.82    116.35 o 
 -16   2  14     2087.68     2168.52     82.27 o 
 -14   2  14        0.16       -2.22     15.18 o 
 -12   2  14     2457.79     2193.68     37.34 o 
 -10   2  14      111.92       73.45     39.56 o 
  -8   2  14     2021.04     2266.43     45.84 o 
  -6   2  14      789.32      827.80     32.79 o 
  -4   2  14       10.91        9.19     23.52 o 
  -2   2  14        2.95        7.08     22.72 o 
   0   2  14      493.79      436.78     20.36 o 
   2   2  14     3038.20     3042.23     78.84 o 
   4   2  14      512.72      486.78     38.78 o 
   6   2  14       25.25       52.54     20.10 o 
   8   2  14      307.34      251.67     17.67 o 
  10   2  14      555.08      475.39     29.18 o 
  12   2  14       40.41       37.51     14.03 o 
  14   2  14      986.75     1041.04     84.84 o 
  16   2  14       15.37       -0.14     78.50 o 
  18   2  14      179.06      219.89     97.74 o 
 -21   3  14       44.19       79.20    100.62 o 
 -19   3  14       94.70       77.58    124.87 o 
 -17   3  14        9.95       25.92    120.36 o 
 -15   3  14      264.62      171.74    116.40 o 
 -13   3  14       33.85       76.54    107.00 o 
 -11   3  14     2715.53     2616.42    111.26 o 
  -9   3  14      308.26      303.57     38.72 o 
  -7   3  14     1423.18     1505.34     74.40 o 
  -5   3  14      228.51      295.77     35.22 o 
  -3   3  14       93.79       63.08     26.30 o 
  -1   3  14      136.26      119.95     22.09 o 
   1   3  14     4192.32     4361.05     85.16 o 
   3   3  14      238.79      248.17     39.22 o 
   5   3  14        2.70       22.29     38.98 o 
   7   3  14      789.85      879.52     47.38 o 
   9   3  14      167.17      142.06     43.46 o 
  11   3  14       13.44        3.26     48.97 o 
  13   3  14      673.61      631.26     81.32 o 
  15   3  14       12.11        3.59     85.84 o 
  17   3  14      395.64      480.17     95.10 o 
 -20   4  14       72.58       23.73    175.98 o 
 -18   4  14        0.05       -7.79    122.50 o 
 -16   4  14      333.46      303.84    121.62 o 
 -14   4  14       24.20       80.41    113.76 o 
 -12   4  14     4793.00     4304.69    243.38 o 
 -10   4  14        3.11        5.22     92.11 o 
  -8   4  14       10.62       10.65     26.31 o 
  -6   4  14      521.89      464.24     34.05 o 
  -4   4  14     2262.53     2533.74     83.17 o 
  -2   4  14     1321.37     1228.65     69.33 o 
   0   4  14      520.92      484.48     27.32 o 
   2   4  14      301.40      308.90     16.28 o 
   4   4  14     1244.01     1240.07     70.02 o 
   6   4  14     2010.90     2137.84     71.55 o 
   8   4  14        0.93      -35.27     52.18 o 
  10   4  14      592.96      555.59     51.74 o 
  12   4  14        6.21       40.48     48.90 o 
  14   4  14       22.48       40.62     57.00 o 
  16   4  14        0.31       35.93     76.64 o 
 -19   5  14       17.63       57.14    138.69 o 
 -17   5  14        3.47      -31.57    168.80 o 
 -15   5  14       81.69       96.97    122.66 o 
 -13   5  14       48.85      127.54    113.27 o 
 -11   5  14      463.00      357.52    106.89 o 
  -9   5  14     1300.88     1370.90     35.24 o 
  -7   5  14      383.94      477.42     36.50 o 
  -5   5  14       72.02       70.01     26.76 o 
  -3   5  14       26.78       21.12     29.84 o 
  -1   5  14      985.66     1024.29     35.14 o 
   1   5  14       25.66       26.15     17.53 o 
   3   5  14     1248.56     1113.68     55.14 o 
   5   5  14      198.05       95.16     46.01 o 
   7   5  14        7.85       19.14     57.86 o 
   9   5  14     2609.02     2688.59     73.83 o 
  11   5  14        0.65      -21.33     51.42 o 
  13   5  14       74.41       80.93     54.86 o 
  15   5  14       98.36      122.35     56.30 o 
 -16   6  14        5.00      -57.52    132.27 o 
 -14   6  14        1.25      -41.38    121.92 o 
 -12   6  14        3.61       57.67    110.71 o 
 -10   6  14       28.29       90.32    103.19 o 
  -8   6  14      214.64      124.69     38.81 o 
  -6   6  14       51.67       67.14     37.86 o 
  -4   6  14      504.70      507.88     38.46 o 
  -2   6  14        0.13       -0.43     35.65 o 
   0   6  14        2.64       31.99     21.36 o 
   2   6  14        0.15        2.76     28.58 o 
   4   6  14       51.07       77.54     29.23 o 
   6   6  14       10.27       64.85     51.51 o 
   8   6  14      885.63      994.26     65.98 o 
  10   6  14        0.10      -39.47    101.01 o 
  12   6  14        1.05      -11.31     72.21 o 
 -13   7  14        0.43       16.54    188.58 o 
 -11   7  14        7.24       40.08    149.37 o 
  -9   7  14        6.22       20.86    104.22 o 
  -7   7  14        2.38      -22.48     39.65 o 
  -5   7  14        1.12      -42.43     42.43 o 
  -3   7  14      382.86      259.36     51.42 o 
  -1   7  14       52.04       40.41     30.53 o 
   1   7  14        6.06        3.78     39.93 o 
   3   7  14        0.14      -11.81     62.53 o 
   5   7  14        0.16       12.28     55.87 o 
   7   7  14        0.46      -13.84     68.80 o 
   9   7  14      795.81      736.46     67.33 o 
  -6   8  14        1.31      116.49    101.76 o 
  -4   8  14      205.32      173.87     44.42 o 
  -2   8  14       20.84       -0.36     41.44 o 
   0   8  14        1.21       -0.74     61.58 o 
   2   8  14       13.43        9.16     57.81 o 
 -23   1  15       13.38       68.97     94.43 o 
 -21   1  15       20.02       99.84     87.58 o 
 -19   1  15       33.33       60.21     73.38 o 
 -17   1  15       27.58       39.39     34.99 o 
 -15   1  15     1041.52     1053.56     68.46 o 
 -13   1  15      445.50      376.93     30.51 o 
 -11   1  15        9.17       10.91     28.11 o 
  -9   1  15     1847.65     1916.92     44.17 o 
  -7   1  15       13.54       58.52     34.09 o 
  -5   1  15     2323.04     2579.82     61.39 o 
  -3   1  15      720.94      688.99     25.75 o 
  -1   1  15        3.74        8.88     18.93 o 
   1   1  15     1037.96     1024.60     19.55 o 
   3   1  15     1568.09     1603.03     33.56 o 
   5   1  15     1015.70     1070.99     24.67 o 
   7   1  15      234.49      231.70     27.60 o 
   9   1  15       29.97       31.77     16.33 o 
  11   1  15       18.22       28.01     24.19 o 
  13   1  15      385.03      376.49     34.41 o 
  15   1  15      436.05      468.26     81.64 o 
  17   1  15       17.99       20.57     80.48 o 
 -22   2  15        7.36       63.93     98.44 o 
 -20   2  15      275.84      254.88     72.37 o 
 -18   2  15      352.38      286.22    135.11 o 
 -16   2  15       20.63       30.61     70.16 o 
 -14   2  15      363.34      216.25     40.74 o 
 -12   2  15     1349.81     1192.63     82.86 o 
 -10   2  15      895.85      853.14     46.74 o 
  -8   2  15     1128.56     1376.50     36.61 o 
  -6   2  15       60.06       87.17     29.48 o 
  -4   2  15      927.38      890.45     26.24 o 
  -2   2  15      292.52      324.53     22.13 o 
   0   2  15     3189.48     3207.00     39.54 o 
   2   2  15     2281.39     2193.51     43.36 o 
   4   2  15      130.35      139.89     30.73 o 
   6   2  15     2613.74     2519.44     76.79 o 
   8   2  15      336.51      294.84     27.40 o 
  10   2  15      250.46      272.42     20.98 o 
  12   2  15     1644.96     1718.70     42.24 o 
  14   2  15      448.05      408.43     50.76 o 
  16   2  15      601.68      643.55     89.53 o 
  18   2  15      147.77      170.68     84.14 o 
 -21   3  15       88.41      175.08    103.17 o 
 -19   3  15       55.40      182.86    125.39 o 
 -17   3  15      287.43      145.48    123.05 o 
 -15   3  15        9.63       39.00    115.88 o 
 -13   3  15       62.06       22.50    106.86 o 
 -11   3  15       50.02       56.13     24.42 o 
  -9   3  15      469.16      476.70     35.53 o 
  -7   3  15     2582.68     2752.46     70.73 o 
  -5   3  15        4.79      -10.71     35.81 o 
  -3   3  15      242.18      209.93     32.28 o 
  -1   3  15      766.81      727.80     26.61 o 
   1   3  15     2570.95     2447.53     38.43 o 
   3   3  15     2470.05     2371.58     95.57 o 
   5   3  15      238.85      218.00     41.73 o 
   7   3  15      432.68      380.94     46.25 o 
   9   3  15       53.70       63.04     44.43 o 
  11   3  15      122.64      102.27     45.82 o 
  13   3  15      667.19      698.83     50.64 o 
  15   3  15      426.40      451.90     59.58 o 
  17   3  15       45.18       39.12     80.30 o 
 -20   4  15        3.35      -49.21    167.96 o 
 -18   4  15       26.61       13.20    169.94 o 
 -16   4  15        2.92      113.92    122.54 o 
 -14   4  15      113.50       55.84    112.85 o 
 -12   4  15      528.50      440.18    117.29 o 
 -10   4  15      502.09      484.06     24.63 o 
  -8   4  15       83.77       85.44     31.12 o 
  -6   4  15       36.41       28.71     33.60 o 
  -4   4  15      169.44      146.66     34.99 o 
  -2   4  15       77.57      140.49     29.99 o 
   0   4  15        0.01       25.74     25.74 o 
   2   4  15        4.40       20.48     42.96 o 
   4   4  15      493.50      511.66     46.66 o 
   6   4  15      268.17      241.24     46.46 o 
   8   4  15       34.52       25.51     45.61 o 
  10   4  15       76.28      103.30     48.73 o 
  12   4  15       23.56       69.09     54.17 o 
  14   4  15       23.85       35.19     50.21 o 
  16   4  15        3.90       68.19    112.59 o 
 -19   5  15       11.66      131.24    184.47 o 
 -17   5  15       38.28       32.02    170.87 o 
 -15   5  15      197.82      106.40    124.90 o 
 -13   5  15       30.40       31.40    110.47 o 
 -11   5  15      787.47      692.96    110.58 o 
  -9   5  15      436.15      380.59     29.25 o 
  -7   5  15       75.20       65.04     34.03 o 
  -5   5  15        3.82       15.86     23.26 o 
  -3   5  15       16.89       30.08     31.74 o 
  -1   5  15       19.93       17.98     31.97 o 
   1   5  15      294.23      284.71     25.33 o 
   3   5  15      483.14      531.32     50.09 o 
   5   5  15       33.08       49.43     47.09 o 
   7   5  15      106.18      104.39     49.43 o 
   9   5  15      683.78      769.55     59.30 o 
  11   5  15       15.29      -32.47     65.67 o 
  13   5  15       42.31       26.64     56.36 o 
 -16   6  15        0.23       41.70    136.51 o 
 -14   6  15      360.59      462.40    127.59 o 
 -12   6  15       32.41      -41.08    145.92 o 
 -10   6  15      312.83      404.55    106.91 o 
  -8   6  15       22.39       33.23     32.72 o 
  -6   6  15       42.93       51.56     29.57 o 
  -4   6  15      651.59      639.30     45.37 o 
  -2   6  15        1.45       24.28     34.46 o 
   0   6  15        2.33       14.46     19.80 o 
   2   6  15       60.82       66.49     30.95 o 
   4   6  15       24.94       43.50     50.93 o 
   6   6  15        1.22      -16.08     51.78 o 
   8   6  15      167.76      160.32     56.99 o 
  10   6  15      108.05      125.72     57.14 o 
  12   6  15       45.99      143.98     60.33 o 
 -13   7  15       37.50       28.76    170.57 o 
 -11   7  15       10.40       44.72    117.68 o 
  -9   7  15       15.53      -12.72    104.96 o 
  -7   7  15      294.50      338.89    101.51 o 
  -5   7  15        0.41       -1.73     43.73 o 
  -3   7  15      528.38      455.68     47.56 o 
  -1   7  15       56.70       45.26     37.16 o 
   1   7  15       24.08       37.48     40.10 o 
   3   7  15       75.91      114.55     56.14 o 
   5   7  15        2.85       47.35     58.24 o 
   7   7  15        0.01       -9.92     66.71 o 
  -4   8  15        1.83      -13.83     67.71 o 
  -2   8  15        3.06       10.33     53.34 o 
   0   8  15       46.97       51.84     60.46 o 
 -22   0  16       37.09       65.20     88.10 o 
 -20   0  16        2.95       -2.73     84.64 o 
 -18   0  16     6398.63     7002.98    124.90 o 
 -16   0  16      584.51      409.14    159.70 o 
 -14   0  16     3847.23     3910.63    223.12 o 
 -12   0  16      165.41      102.07     94.31 o 
 -10   0  16     1126.28     1144.29     94.37 o 
  -8   0  16     5322.74     6036.00    255.83 o 
  -6   0  16     2258.82     2348.39     67.91 o 
  -4   0  16     1015.00      811.52     50.09 o 
  -2   0  16        1.44       33.54     30.56 o 
   0   0  16       14.67       49.29     24.54 o 
   2   0  16      107.79       68.00     33.92 o 
   4   0  16      660.48      680.11     53.20 o 
   6   0  16     2428.41     2229.82     90.37 o 
   8   0  16     1444.62     1418.58     46.33 o 
  10   0  16       60.27       37.70     31.41 o 
  12   0  16     1222.76      886.07     47.82 o 
  14   0  16       70.12       69.73     56.00 o 
  16   0  16       44.94       55.68    103.42 o 
  18   0  16      387.68      484.94    297.92 o 
 -23   1  16        0.03       16.45    123.26 o 
 -21   1  16        4.14      147.71     89.85 o 
 -19   1  16       18.14       41.10     85.35 o 
 -17   1  16      984.21      911.96     42.03 o 
 -15   1  16     1246.04     1296.42     38.55 o 
 -13   1  16     1378.69     1281.57     36.49 o 
 -11   1  16      984.89      873.28     31.02 o 
  -9   1  16      215.08      223.00     36.78 o 
  -7   1  16     3345.79     3511.96    109.96 o 
  -5   1  16     1401.12     1349.83     35.72 o 
  -3   1  16     1734.64     1704.40     48.23 o 
  -1   1  16        0.16       17.55     21.17 o 
   1   1  16     1929.88     1780.07     31.23 o 
   3   1  16      143.91      115.79     24.22 o 
   5   1  16       59.17       10.95     19.82 o 
   7   1  16      398.17      381.92     20.16 o 
   9   1  16      502.72      559.54     18.52 o 
  11   1  16        6.64       19.31     16.89 o 
  13   1  16       20.37        3.88     22.12 o 
  15   1  16      241.23      208.77     38.25 o 
  17   1  16      148.70      250.28     85.75 o 
 -22   2  16       30.62       78.95    103.19 o 
 -20   2  16       39.56      -16.86    107.06 o 
 -18   2  16      400.40      251.89    100.56 o 
 -16   2  16     1194.86     1197.48     70.06 o 
 -14   2  16      756.92      564.17     50.90 o 
 -12   2  16       48.05       30.46     29.03 o 
 -10   2  16       48.41       52.55     55.73 o 
  -8   2  16     1721.37     2034.48     43.59 o 
  -6   2  16      642.81      663.18     36.54 o 
  -4   2  16       23.43       56.01     23.74 o 
  -2   2  16     1041.75      942.85     38.06 o 
   0   2  16        0.00        8.42     18.06 o 
   2   2  16      542.39      608.94     35.76 o 
   4   2  16      202.74      160.77     28.50 o 
   6   2  16      252.76      218.83     25.32 o 
   8   2  16      474.90      396.22     20.68 o 
  10   2  16      176.12      160.20     20.82 o 
  12   2  16     1892.41     1531.73     34.77 o 
  14   2  16       57.61       12.54     47.98 o 
  16   2  16       29.85        8.50     54.93 o 
 -21   3  16       21.86       34.88    102.14 o 
 -19   3  16        0.70       62.47    128.94 o 
 -17   3  16      237.36      176.41    119.94 o 
 -15   3  16      177.89      195.60    116.63 o 
 -13   3  16      903.78      930.70    114.55 o 
 -11   3  16     1015.65     1087.02     35.27 o 
  -9   3  16     2937.95     3276.64    152.10 o 
  -7   3  16       62.67       64.55     40.30 o 
  -5   3  16     3224.60     3448.11    128.10 o 
  -3   3  16       30.03       -2.50     32.18 o 
  -1   3  16       83.09       97.19     26.88 o 
   1   3  16       48.36       50.33     13.60 o 
   3   3  16       95.82       90.51     42.34 o 
   5   3  16     1802.28     2111.54     56.50 o 
   7   3  16     2110.56     2198.86    107.95 o 
   9   3  16       84.76       59.71     44.87 o 
  11   3  16        9.47       -3.40     46.80 o 
  13   3  16       43.75       55.85     48.19 o 
  15   3  16       78.58       79.32     51.79 o 
 -20   4  16        0.47      121.95    150.74 o 
 -18   4  16        0.34       37.32    130.56 o 
 -16   4  16        9.98       29.13    124.09 o 
 -14   4  16       69.33      -29.47    181.44 o 
 -12   4  16     1475.03     1555.64    130.13 o 
 -10   4  16      404.49      407.29     30.62 o 
  -8   4  16     1568.28     1653.06     45.52 o 
  -6   4  16      352.14      416.83     38.02 o 
  -4   4  16     1338.10     1370.91     53.12 o 
  -2   4  16      771.86      895.16     47.51 o 
   0   4  16     2074.45     2115.70     54.63 o 
   2   4  16      219.83      222.41     46.41 o 
   4   4  16      613.57      771.58     52.17 o 
   6   4  16      136.02       71.98     45.61 o 
   8   4  16     1120.66     1078.61     57.02 o 
  10   4  16        2.58       22.99     50.22 o 
  12   4  16      502.49      487.58     56.77 o 
  14   4  16       55.71       67.64     51.46 o 
 -17   5  16       38.66       75.56    133.44 o 
 -15   5  16        7.28       96.32    166.28 o 
 -13   5  16      324.42      248.46    116.48 o 
 -11   5  16      100.98      127.34    107.77 o 
  -9   5  16       48.43       45.31     42.30 o 
  -7   5  16       72.83       55.62     34.40 o 
  -5   5  16      328.45      330.53     37.80 o 
  -3   5  16      294.79      257.92     33.76 o 
  -1   5  16      606.13      621.11     34.69 o 
   1   5  16       81.03       66.83     22.29 o 
   3   5  16       17.70       27.79     54.57 o 
   5   5  16      443.29      483.19     53.28 o 
   7   5  16     2888.99     3011.38    137.31 o 
   9   5  16      181.06      155.95     53.55 o 
  11   5  16        5.82      -31.04     54.59 o 
  13   5  16        3.07        9.34     60.36 o 
 -16   6  16       27.70       41.97    182.22 o 
 -14   6  16       68.96       78.10    128.50 o 
 -12   6  16      108.35       71.49    137.20 o 
 -10   6  16        9.91       17.31    101.41 o 
  -8   6  16        1.26       48.64     59.03 o 
  -6   6  16       11.87       50.37     38.56 o 
  -4   6  16      256.67      225.21     36.30 o 
  -2   6  16       48.22       61.67     38.48 o 
   0   6  16      213.92      184.09     21.27 o 
   2   6  16        9.61       -6.83     28.78 o 
   4   6  16        0.06        5.93     52.70 o 
   6   6  16      202.32      129.68     55.26 o 
   8   6  16      432.91      324.94     59.89 o 
  10   6  16       95.08      102.91     60.02 o 
 -11   7  16        4.67      111.99    159.36 o 
  -9   7  16        8.30      -57.79    111.56 o 
  -7   7  16       39.72       58.08    100.97 o 
  -5   7  16       75.80       67.34     44.44 o 
  -3   7  16      118.03      107.94     52.07 o 
  -1   7  16       98.05       76.14     38.45 o 
   1   7  16        6.89       42.72     51.74 o 
   3   7  16       12.35        8.20     56.38 o 
   5   7  16      203.67      160.87     60.82 o 
   7   7  16      318.03      266.63     63.37 o 
 -21   1  17        1.30       37.45     76.69 o 
 -19   1  17        7.65       32.22     65.47 o 
 -17   1  17      301.78      247.11     63.33 o 
 -15   1  17      645.15      592.83     35.28 o 
 -13   1  17      234.39      173.04     31.16 o 
 -11   1  17       65.36       40.34     27.78 o 
  -9   1  17      988.42     1022.16     55.53 o 
  -7   1  17        0.21       10.44     26.24 o 
  -5   1  17       96.39       53.01     26.97 o 
  -3   1  17      267.70      248.85     24.21 o 
  -1   1  17       30.97       52.70     20.93 o 
   1   1  17       11.38       17.21     18.24 o 
   3   1  17     4988.62     5094.89    134.30 o 
   5   1  17       15.87       31.72     23.57 o 
   7   1  17        0.73       10.35     19.15 o 
   9   1  17      366.21      384.38     24.57 o 
  11   1  17       19.22       26.97     15.76 o 
  13   1  17       66.99       44.79     21.44 o 
  15   1  17       44.93       42.79     33.54 o 
  17   1  17      165.49      193.65     46.20 o 
 -22   2  17        4.25       47.45     99.76 o 
 -20   2  17       45.90       27.52    105.78 o 
 -18   2  17      656.89      682.04     74.19 o 
 -16   2  17      613.35      665.88     55.78 o 
 -14   2  17     1083.24      938.53     36.59 o 
 -12   2  17     1063.05     1075.13    104.22 o 
 -10   2  17      280.27      233.52     60.45 o 
  -8   2  17     1010.60     1008.91     48.51 o 
  -6   2  17     2023.37     1983.45     49.89 o 
  -4   2  17       89.49      146.00     27.65 o 
  -2   2  17     3508.21     3387.99     42.15 o 
   0   2  17      527.02      500.74     20.78 o 
   2   2  17    10717.92    11250.62    122.86 o 
   4   2  17      341.07      351.43     30.87 o 
   6   2  17      156.26      200.44     27.57 o 
   8   2  17     1237.89     1048.98     57.96 o 
  10   2  17      231.89      164.68     21.74 o 
  12   2  17       86.75       74.47     25.71 o 
  14   2  17       36.53       76.91     46.06 o 
  16   2  17        0.36       24.21     48.13 o 
 -21   3  17       61.06      139.09    103.79 o 
 -19   3  17        4.84       69.38    131.12 o 
 -15   3  17       16.30      -79.25    189.44 o 
 -13   3  17        5.08      -49.64    109.83 o 
 -11   3  17        5.36      -17.25     62.59 o 
  -9   3  17      906.99      884.15     80.65 o 
  -7   3  17      152.70      125.43     43.03 o 
  -5   3  17     3474.89     3673.03    125.47 o 
  -3   3  17      783.68      843.02     39.74 o 
  -1   3  17     2998.66     3250.23     99.80 o 
   1   3  17      943.68      828.33     36.11 o 
   3   3  17     2384.95     2421.66     58.56 o 
   5   3  17     1099.86     1014.20     68.72 o 
   7   3  17     3476.54     3674.53     68.61 o 
   9   3  17      556.88      433.28     50.34 o 
  11   3  17      109.52      147.36     50.23 o 
  13   3  17      262.04      322.73     51.93 o 
  15   3  17        1.60       20.48     50.82 o 
 -18   4  17       30.28      -13.63    131.01 o 
 -16   4  17      284.86      171.05    127.22 o 
 -14   4  17       55.39       79.26    118.59 o 
 -12   4  17       69.80       55.87    110.13 o 
 -10   4  17       71.89       56.78     26.67 o 
  -8   4  17        1.88      -12.37     37.74 o 
  -6   4  17       54.77       33.61     38.85 o 
  -4   4  17        0.95       -7.37     38.59 o 
  -2   4  17      481.09      513.07     32.66 o 
   0   4  17      162.08      153.09     26.87 o 
   2   4  17      102.81      139.53     47.00 o 
   4   4  17      262.26      257.54     48.72 o 
   6   4  17     1501.90     1556.63     66.90 o 
   8   4  17      234.56      271.34     51.84 o 
  10   4  17      157.39      175.16     52.31 o 
  12   4  17       67.09       67.69     53.82 o 
  14   4  17       14.50       59.92     58.99 o 
 -17   5  17       39.99       78.72    136.35 o 
 -15   5  17      205.38      262.59    130.07 o 
 -13   5  17       82.67       36.42    119.55 o 
 -11   5  17      105.73      109.84    127.05 o 
  -9   5  17      248.95      226.02     32.56 o 
  -7   5  17       35.94       36.40     36.52 o 
  -5   5  17      124.14      183.49     38.17 o 
  -3   5  17       41.45       38.85     32.12 o 
  -1   5  17      103.28      102.68     31.19 o 
   1   5  17        1.33        2.47     19.04 o 
   3   5  17        8.04       -4.44     52.90 o 
   5   5  17      221.68      195.09     52.54 o 
   7   5  17     1876.36     2000.48     70.44 o 
   9   5  17       23.95       -0.90     54.05 o 
  11   5  17       67.70       60.72     56.89 o 
 -14   6  17        2.97      -19.89    129.63 o 
 -12   6  17       44.57       57.20    155.83 o 
 -10   6  17      135.25       55.46    110.14 o 
  -8   6  17       91.55      118.66     66.66 o 
  -6   6  17       21.59       13.35     41.68 o 
  -4   6  17        6.84       62.83     46.15 o 
  -2   6  17      372.64      382.34     45.85 o 
   0   6  17        1.71       -4.97     32.40 o 
   2   6  17      230.67      256.24     54.59 o 
   4   6  17       69.58      124.37     55.52 o 
   6   6  17      208.13      150.37     58.24 o 
   8   6  17       78.73       90.58     58.86 o 
  10   6  17      512.70      563.63     65.19 o 
 -11   7  17        4.03      -44.02    120.27 o 
  -9   7  17       19.07       89.80    137.60 o 
  -7   7  17        1.63       47.80    106.72 o 
  -5   7  17        4.11       37.98     53.52 o 
  -3   7  17       81.16      121.85     51.14 o 
  -1   7  17       71.57       73.18     55.08 o 
   1   7  17       35.45       13.05     56.59 o 
   3   7  17       84.60      111.47     60.07 o 
   5   7  17       84.40       32.90     62.21 o 
 -22   0  18       84.21       78.97     91.52 o 
 -20   0  18        6.05      -49.16     84.47 o 
 -18   0  18     1270.89     1501.76     88.98 o 
 -16   0  18     1751.84     1468.56     69.80 o 
 -14   0  18      812.22      816.72    110.92 o 
 -12   0  18      306.17      463.05    103.88 o 
 -10   0  18      714.86      651.28     95.99 o 
  -8   0  18      861.64      983.11     66.43 o 
  -6   0  18        5.67       -6.46     42.38 o 
  -4   0  18        1.08      -43.47     43.47 o 
  -2   0  18      125.59       91.89     30.51 o 
   0   0  18       12.62       32.43     28.54 o 
   2   0  18     1895.36     1872.40    184.77 o 
   4   0  18     3306.11     3429.30     62.33 o 
   6   0  18       54.82       43.31     38.81 o 
   8   0  18      298.39      400.30     39.18 o 
  10   0  18     5772.21     5028.05    212.26 o 
  12   0  18      335.73      159.23     33.61 o 
  14   0  18     1456.90     1140.72    129.75 o 
  16   0  18      477.10      564.36     73.03 o 
 -21   1  18        1.66       30.57     80.84 o 
 -19   1  18       12.12      112.51     65.59 o 
 -17   1  18     1205.13     1352.52     86.80 o 
 -15   1  18      138.84      116.46     36.44 o 
 -13   1  18        5.82        9.79     35.14 o 
 -11   1  18      115.79      112.12     33.51 o 
  -9   1  18      296.50      333.48     62.90 o 
  -7   1  18       93.96       53.68     30.69 o 
  -5   1  18      968.55     1092.21     32.90 o 
  -3   1  18     1154.75     1034.72     28.23 o 
  -1   1  18       94.23      109.67     21.80 o 
   1   1  18      529.08      475.50     21.06 o 
   3   1  18      445.30      444.63     32.68 o 
   5   1  18      133.02      158.07     26.10 o 
   7   1  18      559.94      562.16     23.81 o 
   9   1  18        4.88       22.07     15.26 o 
  11   1  18     1963.91     1722.31     51.76 o 
  13   1  18       59.54       66.59     40.11 o 
  15   1  18      174.40      163.37     43.68 o 
 -20   2  18      746.80      692.27     99.66 o 
 -18   2  18      568.42      468.36    124.34 o 
 -16   2  18      226.41      212.17     45.97 o 
 -14   2  18      372.09      321.70     33.47 o 
 -12   2  18      811.06      736.58     38.18 o 
 -10   2  18       32.80       20.59     61.53 o 
  -8   2  18      456.16      442.91     43.68 o 
  -6   2  18       97.43       36.83     44.01 o 
  -4   2  18       43.56       49.64     33.30 o 
  -2   2  18      802.84      801.91     31.75 o 
   0   2  18     1208.37     1065.89     42.96 o 
   2   2  18     2298.44     2297.61     56.65 o 
   4   2  18      565.86      434.37     34.10 o 
   6   2  18        1.37        6.83     29.70 o 
   8   2  18       86.30       39.47     20.49 o 
  10   2  18      914.86      728.98     34.71 o 
  12   2  18        0.08      -43.52     44.99 o 
  14   2  18        1.66        4.31     45.41 o 
  16   2  18       53.12       37.94     52.24 o 
 -19   3  18      143.41      234.31    171.42 o 
 -17   3  18       30.93       76.83    121.52 o 
 -15   3  18        3.13      -20.51    115.66 o 
 -13   3  18       41.18       33.60     26.72 o 
 -11   3  18      115.95       85.17     43.08 o 
  -9   3  18      410.34      384.11     55.77 o 
  -7   3  18     1049.32     1284.39     45.54 o 
  -5   3  18      729.05      735.12     44.78 o 
  -3   3  18     1589.07     1794.31     62.19 o 
  -1   3  18     1263.86     1479.50     35.46 o 
   1   3  18      196.60      183.69     24.21 o 
   3   3  18      288.69      194.68     47.48 o 
   5   3  18     3593.68     3855.93    114.26 o 
   7   3  18      378.49      297.19     48.95 o 
   9   3  18       52.88       93.38     48.33 o 
  11   3  18      346.42      242.29     59.52 o 
  13   3  18       22.74       -5.58     48.57 o 
  15   3  18       35.21       53.67     52.94 o 
 -18   4  18      284.70      433.59    134.97 o 
 -16   4  18        0.96       46.31    128.66 o 
 -14   4  18      108.17      163.35    196.56 o 
 -12   4  18       97.61      124.95    111.34 o 
 -10   4  18      124.77      165.19     75.65 o 
  -8   4  18       71.20       43.21     42.92 o 
  -6   4  18      378.36      453.77     42.75 o 
  -4   4  18        8.81       12.92     39.67 o 
  -2   4  18      615.05      701.15     38.60 o 
   0   4  18      992.67     1026.03     46.80 o 
   2   4  18      780.36      797.53     57.39 o 
   4   4  18      892.29      979.36     55.49 o 
   6   4  18     2072.07     2015.61    105.31 o 
   8   4  18       72.88       81.37     51.47 o 
  10   4  18      311.90      379.91     56.38 o 
  12   4  18       98.47       90.69     55.02 o 
 -17   5  18        5.96      108.99    229.09 o 
 -15   5  18       11.42       70.82    128.64 o 
 -13   5  18      111.85      179.95    119.62 o 
 -11   5  18        0.81       38.75    108.72 o 
  -9   5  18       34.42       69.06     47.63 o 
  -7   5  18      194.65      249.87     43.11 o 
  -5   5  18       33.29       52.97     38.42 o 
  -3   5  18        0.40       -5.65     29.54 o 
  -1   5  18       23.33       34.65     30.11 o 
   1   5  18      121.90      104.86     15.27 o 
   3   5  18      144.09      115.95     53.09 o 
   5   5  18      819.75      863.66     60.77 o 
   7   5  18     1781.59     1976.57     87.53 o 
   9   5  18      198.38      195.09     57.29 o 
  11   5  18       88.70      138.72     66.41 o 
 -14   6  18      168.68      268.16    131.38 o 
 -12   6  18       11.02      105.07    120.82 o 
 -10   6  18       37.25       59.62    111.04 o 
  -8   6  18       10.10      -29.40    156.83 o 
  -6   6  18       15.84       22.84     42.46 o 
  -4   6  18      231.31      178.00     58.43 o 
  -2   6  18        0.71       24.95     49.88 o 
   0   6  18       35.98       22.98     56.36 o 
   2   6  18        9.56        6.35     66.16 o 
   4   6  18        0.23       21.90     57.11 o 
   6   6  18      346.60      346.08     62.02 o 
   8   6  18        8.60       53.26     60.93 o 
  -9   7  18        0.42       86.57    115.81 o 
  -5   7  18       23.33       95.91     54.52 o 
  -3   7  18       56.14       51.06     52.62 o 
  -1   7  18       17.32       31.23     62.44 o 
   1   7  18       54.90       39.77     73.28 o 
   3   7  18        1.13       31.80     65.57 o 
 -21   1  19        6.32       14.44     81.31 o 
 -19   1  19       19.69       21.37     88.01 o 
 -17   1  19       10.03       -5.33     58.02 o 
 -15   1  19      755.07      682.46     58.36 o 
 -13   1  19      103.19       74.86     33.69 o 
 -11   1  19       91.07       58.91     37.99 o 
  -9   1  19       25.82        9.91     64.35 o 
  -7   1  19      793.60      706.41     35.23 o 
  -5   1  19      435.72      423.29     32.33 o 
  -3   1  19      896.91      858.21     28.13 o 
  -1   1  19     3253.28     3182.36     45.17 o 
   1   1  19     5447.68     5445.68     90.45 o 
   3   1  19     2777.54     2702.74     93.09 o 
   5   1  19      782.57      680.16     31.63 o 
   7   1  19       49.61       39.97     21.92 o 
   9   1  19        0.81       33.36     14.80 o 
  11   1  19        7.68      -13.00     28.78 o 
  13   1  19        0.49       -5.85     39.76 o 
  15   1  19        7.17       10.62     66.74 o 
 -20   2  19      652.46      607.26     98.91 o 
 -18   2  19       19.51      -62.16    161.81 o 
 -16   2  19       71.92       56.70    106.52 o 
 -14   2  19       99.86      123.16     32.95 o 
 -12   2  19       96.81       54.92     33.84 o 
 -10   2  19     2134.95     2230.18     73.67 o 
  -8   2  19      139.13      178.87     46.23 o 
  -6   2  19     1103.73     1212.98     62.93 o 
  -4   2  19     3039.12     3296.10     54.97 o 
  -2   2  19      636.96      687.48     27.33 o 
   0   2  19     1594.48     1519.69     28.03 o 
   2   2  19     2075.06     1964.44     67.12 o 
   4   2  19       36.77       47.09     32.92 o 
   6   2  19        6.20       22.36     31.51 o 
   8   2  19      252.63      195.95     29.59 o 
  10   2  19       30.00       -9.29     46.54 o 
  12   2  19      111.83      153.88     44.71 o 
  14   2  19       15.54        5.26     47.30 o 
 -19   3  19      292.28      380.90    136.78 o 
 -17   3  19       14.96       75.36    207.54 o 
 -15   3  19      122.81       13.69    121.72 o 
 -13   3  19      430.78      417.85     41.64 o 
 -11   3  19       95.90      133.75     89.80 o 
  -9   3  19       54.39       85.50     58.39 o 
  -7   3  19     1168.90     1309.85     51.41 o 
  -5   3  19        9.40       30.50     48.22 o 
  -3   3  19     2945.48     3162.28     52.18 o 
  -1   3  19      378.53      395.26     30.84 o 
   1   3  19     3139.04     3241.08     83.70 o 
   3   3  19       16.16       -2.54     46.13 o 
   5   3  19     2528.36     2592.45     83.16 o 
   7   3  19       31.40       -6.61     51.25 o 
   9   3  19      161.32      166.44     49.13 o 
  11   3  19      292.67      196.12     52.97 o 
  13   3  19      104.09      106.11     51.94 o 
 -18   4  19        1.59      105.30    135.33 o 
 -16   4  19       60.64      -15.12    132.11 o 
 -14   4  19       84.79       -3.50    197.20 o 
 -12   4  19      388.60      413.13    113.82 o 
 -10   4  19      184.56      192.53     38.03 o 
  -8   4  19      220.12      225.38     57.00 o 
  -6   4  19      144.78      131.58     41.90 o 
  -4   4  19       88.08       76.85     40.23 o 
  -2   4  19        0.23       14.97     34.92 o 
   0   4  19       18.80       23.91     18.20 o 
   2   4  19      378.84      408.87     51.77 o 
   4   4  19      341.29      325.94     52.00 o 
   6   4  19      121.15      156.00     53.12 o 
   8   4  19      259.73      249.99     54.42 o 
  10   4  19        9.20       -2.81     54.70 o 
  12   4  19        0.12        8.16     57.45 o 
 -15   5  19        3.18       63.37    206.56 o 
 -13   5  19       45.56      -70.95    189.91 o 
 -11   5  19        1.80        7.08    149.16 o 
  -9   5  19       14.67      -10.88     37.05 o 
  -7   5  19      107.66       47.95     45.44 o 
  -5   5  19       84.96      139.32     41.22 o 
  -3   5  19      456.75      464.76     41.56 o 
  -1   5  19       50.69       68.77     46.68 o 
   1   5  19       77.79       71.16     52.42 o 
   3   5  19      455.34      577.57     59.30 o 
   5   5  19       91.88       61.72     55.21 o 
   7   5  19        1.21       44.86     57.47 o 
   9   5  19      141.22       96.25     59.09 o 
  11   5  19       65.12       64.92     60.87 o 
 -12   6  19       85.39      -13.09    168.27 o 
 -10   6  19      202.92      167.67    112.33 o 
  -8   6  19       70.69      121.65    104.17 o 
  -6   6  19      170.20      109.41     46.58 o 
  -4   6  19       24.86        5.58     48.84 o 
  -2   6  19      102.71       96.20     53.17 o 
   0   6  19        0.03       18.69     52.04 o 
   2   6  19      179.96      202.55     63.45 o 
   4   6  19      321.46      425.13     62.31 o 
   6   6  19       12.27       71.33     68.28 o 
  -7   7  19       43.34       50.14    109.22 o 
  -3   7  19        1.09       14.50     76.26 o 
  -1   7  19        6.00       49.57     57.39 o 
   1   7  19        0.44       23.60     92.25 o 
 -20   0  20      142.06      188.74     88.79 o 
 -18   0  20       64.75       60.53     79.20 o 
 -16   0  20      558.31      457.62    111.65 o 
 -14   0  20      150.33      154.93     58.10 o 
 -12   0  20       44.33       29.67     53.77 o 
 -10   0  20       57.82       76.12     99.38 o 
  -8   0  20     1081.24     1127.23    100.14 o 
  -6   0  20        3.57       12.94     55.41 o 
  -4   0  20        1.58       -3.83     37.01 o 
  -2   0  20     1455.79     1439.75     63.77 o 
   0   0  20    18075.40    18511.29    378.53 o 
   2   0  20     1594.21     1480.61     66.37 o 
   4   0  20      604.77      593.28     56.44 o 
   6   0  20      350.68      381.40     65.44 o 
   8   0  20      685.74      687.67     57.64 o 
  10   0  20      186.36      382.29     78.75 o 
  12   0  20       23.33       31.17     62.93 o 
  14   0  20      140.87      142.18     65.43 o 
 -21   1  20       40.16      128.27     85.88 o 
 -19   1  20        9.94       72.46     81.13 o 
 -17   1  20      199.92      543.65    129.32 o 
 -15   1  20       31.56       59.96     54.06 o 
 -13   1  20        0.19        1.60     45.31 o 
 -11   1  20       26.26       -0.38     35.60 o 
  -9   1  20      325.55      300.00     37.91 o 
  -7   1  20        5.84       42.03     37.67 o 
  -5   1  20      360.85      303.75     38.68 o 
  -3   1  20      306.59      288.25     32.65 o 
  -1   1  20     2732.32     2726.77     41.88 o 
   1   1  20       64.59       40.84     25.09 o 
   3   1  20       11.11      101.62     46.74 o 
   5   1  20     2453.41     2379.30    101.75 o 
   7   1  20      412.63      445.84     40.19 o 
   9   1  20      399.75      307.87     44.14 o 
  11   1  20       75.08       80.56     40.33 o 
  13   1  20       60.83       31.66     40.51 o 
  15   1  20       66.88       85.51     70.50 o 
 -20   2  20      403.63      325.85    100.03 o 
 -18   2  20       22.71      180.43    129.25 o 
 -16   2  20       49.03       56.40     93.76 o 
 -14   2  20       33.50       54.44     90.60 o 
 -12   2  20      216.55      209.11     68.67 o 
 -10   2  20       20.26       18.95     54.50 o 
  -8   2  20       69.54       38.98     52.61 o 
  -6   2  20        8.81       18.72     38.95 o 
  -4   2  20       12.78       18.67     40.30 o 
  -2   2  20       19.44       52.29     25.79 o 
   0   2  20      686.26      642.89     24.46 o 
   2   2  20     1771.68     1712.41     48.20 o 
   4   2  20      603.40      540.75     42.16 o 
   6   2  20      195.93      146.96     34.32 o 
   8   2  20      271.48      125.82     30.45 o 
  10   2  20      538.34      441.15     72.79 o 
  12   2  20       39.73       53.21     46.40 o 
  14   2  20       49.31       41.90     48.69 o 
 -19   3  20       54.87       65.93    135.24 o 
 -17   3  20       48.25       77.31    126.42 o 
 -15   3  20       41.69       83.55    125.62 o 
 -13   3  20        2.63       35.69     39.74 o 
 -11   3  20      161.51      160.76     55.68 o 
  -9   3  20      217.52      248.59     54.39 o 
  -7   3  20      308.76      330.07     45.23 o 
  -5   3  20        4.03       -6.08     44.31 o 
  -3   3  20     1165.33     1386.38     46.42 o 
  -1   3  20       50.69       28.90     25.89 o 
   1   3  20     1197.97     1147.46     88.73 o 
   3   3  20      227.48      170.19     48.52 o 
   5   3  20     3808.41     4114.02    156.33 o 
   7   3  20       65.07       46.21     48.79 o 
   9   3  20        0.27      -40.65     59.73 o 
  11   3  20       99.48      118.76     50.03 o 
  13   3  20      108.38      119.54     53.78 o 
 -18   4  20       49.93       72.17    136.27 o 
 -16   4  20        0.42       72.29    134.10 o 
 -14   4  20        5.10      -32.74    202.38 o 
 -12   4  20       26.70      132.41    117.86 o 
 -10   4  20       85.89       68.73     41.32 o 
  -8   4  20      915.62     1143.45     60.11 o 
  -6   4  20      712.40      616.47     46.04 o 
  -4   4  20     1016.21     1188.17     46.62 o 
  -2   4  20       19.26       23.58     34.66 o 
   0   4  20      277.55      244.88     18.13 o 
   2   4  20      588.09      694.81     77.18 o 
   4   4  20      364.52      354.49     54.91 o 
   6   4  20     1618.03     1827.12     76.86 o 
   8   4  20      379.81      396.61     58.28 o 
  10   4  20       22.25       61.17     66.26 o 
  12   4  20      128.68      181.11     59.45 o 
 -15   5  20       19.08       60.94    130.61 o 
 -13   5  20        4.03       73.94    199.49 o 
 -11   5  20      110.09      140.37    146.96 o 
  -9   5  20       97.45       93.86     57.32 o 
  -7   5  20        8.29       18.32     44.46 o 
  -5   5  20      795.67      816.62     78.34 o 
  -3   5  20      200.14      191.80     53.78 o 
  -1   5  20      398.44      407.28     49.72 o 
   1   5  20        2.20       -6.87     64.92 o 
   3   5  20      801.46     1002.49     63.28 o 
   5   5  20        3.04       45.85     56.62 o 
   7   5  20        2.08       53.15     57.92 o 
   9   5  20       58.18       37.15     60.12 o 
 -12   6  20       52.35       47.63    126.04 o 
 -10   6  20        0.82      -23.94    158.23 o 
  -8   6  20        0.68        9.02    104.96 o 
  -6   6  20        2.87       46.73     48.99 o 
  -4   6  20       66.21       88.67     50.10 o 
  -2   6  20        4.20       -1.63     56.02 o 
   0   6  20      153.72      118.98     60.99 o 
   2   6  20        0.21       -2.58     63.92 o 
   4   6  20      118.85      133.24     61.62 o 
   6   6  20       39.61       70.80     62.29 o 
  -5   7  20       56.82       58.01    108.95 o 
  -3   7  20       31.62       90.16    105.17 o 
 -19   1  21       90.57      144.27     68.73 o 
 -17   1  21       19.18       94.01     78.54 o 
 -15   1  21      126.22      183.45     53.10 o 
 -13   1  21       56.85       25.40     42.73 o 
 -11   1  21       35.13       42.79     34.98 o 
  -9   1  21      346.46      253.97     39.68 o 
  -7   1  21        0.06       16.01     48.23 o 
  -5   1  21      334.17      394.55     36.96 o 
  -3   1  21       55.28       47.80     31.02 o 
  -1   1  21     7449.76     7959.44    105.28 o 
   1   1  21     3714.18     3663.25     39.22 o 
   3   1  21     5712.41     5591.89    212.69 o 
   5   1  21       14.60        4.23     29.54 o 
   7   1  21        6.09        6.00     20.73 o 
   9   1  21      276.40      205.83     43.02 o 
  11   1  21      135.39      166.81     69.49 o 
  13   1  21       18.62       19.04     72.46 o 
 -20   2  21       11.29      157.98    137.82 o 
 -18   2  21        0.04       21.28     99.69 o 
 -16   2  21       18.35       46.79     97.24 o 
 -14   2  21        0.02       13.80     93.17 o 
 -12   2  21      173.94      151.03     69.07 o 
 -10   2  21      149.33      117.06     55.35 o 
  -8   2  21      462.77      624.20     55.95 o 
  -6   2  21      197.23      178.11     40.49 o 
  -4   2  21        3.23       17.14     48.23 o 
  -2   2  21        6.12        3.78     29.03 o 
   0   2  21      747.26      716.11     25.35 o 
   2   2  21     2778.55     2728.42     52.61 o 
   4   2  21       22.98       54.37     38.87 o 
   6   2  21     1172.93     1075.49     71.95 o 
   8   2  21      801.51      765.20     54.33 o 
  10   2  21       87.03       70.21     45.67 o 
  12   2  21      498.67      542.92     51.54 o 
 -19   3  21       19.86       11.29    138.21 o 
 -15   3  21       57.16      153.70    126.12 o 
 -13   3  21       55.48       86.32     49.34 o 
 -11   3  21      247.58      232.31     59.57 o 
  -9   3  21        0.82       21.37     55.18 o 
  -7   3  21      353.73      439.87     50.83 o 
  -5   3  21       22.95        2.74     44.53 o 
  -3   3  21     1067.62     1171.29     44.14 o 
  -1   3  21      137.39      141.49     29.06 o 
   1   3  21      116.94      168.03     58.64 o 
   3   3  21       29.56      -18.81     55.50 o 
   5   3  21      266.43      225.28     53.83 o 
   7   3  21      208.26      212.95     53.89 o 
   9   3  21      218.23      195.93     52.64 o 
  11   3  21      164.30      227.19     53.24 o 
 -16   4  21       11.83       91.86    132.42 o 
 -14   4  21       70.20      143.65    129.78 o 
 -12   4  21        0.31       84.37    115.47 o 
 -10   4  21       33.62       73.26     60.43 o 
  -8   4  21       16.62       98.24     52.47 o 
  -6   4  21      134.06      139.49     45.72 o 
  -4   4  21     1354.71     1424.56     48.67 o 
  -2   4  21        1.25       47.75     33.58 o 
   0   4  21        0.03       38.24     59.86 o 
   2   4  21      295.86      420.71     55.57 o 
   4   4  21       46.01       62.55     53.21 o 
   6   4  21      226.20      296.94     57.87 o 
   8   4  21       42.18      -12.80     59.40 o 
  10   4  21        6.67       13.23     59.54 o 
 -15   5  21        7.05       93.88    138.17 o 
 -13   5  21        0.08       -6.23    156.77 o 
 -11   5  21       59.21       28.52    121.65 o 
  -9   5  21        1.40       10.47    107.19 o 
  -7   5  21      114.57      116.73     49.41 o 
  -5   5  21      153.93      106.46     54.30 o 
  -3   5  21      161.75      161.67     56.63 o 
  -1   5  21       21.92       23.58     59.01 o 
   1   5  21      108.25      165.19     57.34 o 
   3   5  21      167.87      190.63     60.53 o 
   5   5  21      110.74      164.81     60.02 o 
   7   5  21        5.80       38.35     62.70 o 
 -10   6  21        9.07      -17.78    121.16 o 
  -8   6  21        0.07       75.53    144.97 o 
  -6   6  21      289.91      301.01     52.63 o 
  -4   6  21      146.64      154.59     55.98 o 
  -2   6  21       55.65       49.03     60.49 o 
   0   6  21        5.30       48.27     62.66 o 
   2   6  21       14.39       34.14     67.55 o 
   4   6  21       10.47       23.15     68.71 o 
 -20   0  22        5.73      134.91    123.04 o 
 -18   0  22      192.94       97.71    149.89 o 
 -16   0  22       12.75      138.48    153.98 o 
 -14   0  22        7.83        7.09    110.31 o 
 -12   0  22      244.67      279.54    108.15 o 
 -10   0  22      156.40      323.93    101.77 o 
  -8   0  22        2.09      -48.72    156.13 o 
  -6   0  22     3916.82     4104.13     80.41 o 
  -4   0  22      246.81      214.13     49.84 o 
  -2   0  22        4.93       38.62     51.22 o 
   0   0  22     4045.78     4137.06     94.04 o 
   2   0  22      733.06      694.12    102.07 o 
   4   0  22      367.83      318.71     51.46 o 
   6   0  22      155.93      171.16     98.75 o 
   8   0  22      686.67      619.21     53.69 o 
  10   0  22       16.28       26.17     64.84 o 
  12   0  22       57.92        4.19     65.74 o 
 -19   1  22        2.55       43.10     85.48 o 
 -17   1  22        0.32       77.44     81.00 o 
 -15   1  22        0.55       53.83    100.32 o 
 -13   1  22       21.10       22.84     39.64 o 
 -11   1  22        0.26       16.76     28.18 o 
  -9   1  22      275.65      250.96     42.24 o 
  -7   1  22      176.01      120.74     46.68 o 
  -5   1  22      427.49      502.56     42.74 o 
  -3   1  22     2732.29     2836.31     71.94 o 
  -1   1  22     3097.69     3306.94     38.02 o 
   1   1  22     2913.87     2837.20     81.13 o 
   3   1  22     1185.40     1070.04     41.48 o 
   5   1  22      701.76      661.28     65.97 o 
   7   1  22       80.95       65.85     44.89 o 
   9   1  22      112.79      151.67     44.30 o 
  11   1  22       32.41       32.87     43.55 o 
  13   1  22       23.80       47.13     69.89 o 
 -18   2  22       68.87      142.16    214.66 o 
 -16   2  22        0.63      -13.96     96.63 o 
 -14   2  22        0.64        8.04     56.99 o 
 -12   2  22       23.50       17.99     58.32 o 
 -10   2  22       34.88       67.19     56.16 o 
  -8   2  22      321.19      251.71     54.36 o 
  -6   2  22      145.88      111.24     44.20 o 
  -4   2  22       20.16       44.55     41.64 o 
  -2   2  22     5393.78     5642.32     89.93 o 
   0   2  22      306.48      371.97     31.90 o 
   2   2  22      226.27      199.08     43.16 o 
   4   2  22        7.20       14.55     42.80 o 
   6   2  22      510.64      571.68     45.45 o 
   8   2  22       23.40       20.54     51.18 o 
  10   2  22      172.38      148.63     49.32 o 
  12   2  22        7.60       30.76     49.90 o 
 -17   3  22        3.59      -63.83    164.18 o 
 -15   3  22        0.01       52.92    154.02 o 
 -13   3  22      121.78      133.47    121.70 o 
 -11   3  22       10.73      -14.51     58.83 o 
  -9   3  22      453.02      403.24     59.87 o 
  -7   3  22      664.83      621.95     60.87 o 
  -5   3  22      134.07       77.22     41.44 o 
  -3   3  22      149.93      105.26     39.08 o 
  -1   3  22     1123.64     1202.98     38.30 o 
   1   3  22     1723.67     1707.32    108.66 o 
   3   3  22      293.59      258.01     59.74 o 
   5   3  22        1.60       -0.33     51.62 o 
   7   3  22       85.10      148.02     55.02 o 
   9   3  22       34.90       39.39     54.85 o 
  11   3  22      146.02      160.90     56.43 o 
 -16   4  22        0.01        7.93    135.04 o 
 -14   4  22        0.06        7.88    160.82 o 
 -12   4  22      119.65      194.41    124.57 o 
 -10   4  22       10.88        8.64     50.43 o 
  -8   4  22       48.86       84.53     55.92 o 
  -6   4  22     1489.23     1559.91     72.14 o 
  -4   4  22        0.58      -17.71     67.08 o 
  -2   4  22      273.39      335.04     64.90 o 
   0   4  22       97.19       91.80     63.80 o 
   2   4  22      219.60      196.93     65.06 o 
   4   4  22       15.90       48.52     56.42 o 
   6   4  22        7.16       10.01     56.89 o 
   8   4  22      175.71      234.20     61.04 o 
 -13   5  22       17.06       70.26    131.76 o 
 -11   5  22        0.89        4.45    121.24 o 
  -9   5  22      326.25      330.70    116.69 o 
  -7   5  22      250.57      202.79     52.23 o 
  -5   5  22        6.28        5.15     56.53 o 
  -3   5  22       93.78       40.12     59.07 o 
  -1   5  22        5.37      -24.37     63.01 o 
   1   5  22      152.93      206.60     66.98 o 
   3   5  22      163.88      183.44     61.80 o 
   5   5  22       53.98      112.64     61.68 o 
   7   5  22        4.26        8.36     66.42 o 
  -8   6  22        0.26      116.07    181.14 o 
  -6   6  22       46.02       74.54    122.95 o 
  -4   6  22       62.38       63.33     57.67 o 
  -2   6  22      131.82       97.04     63.48 o 
   0   6  22       14.06       10.26     66.69 o 
   2   6  22       66.32       -5.84     71.23 o 
 -19   1  23        7.27       41.90    113.04 o 
 -17   1  23        0.44        8.69     96.68 o 
 -15   1  23        0.07       56.76     86.64 o 
 -13   1  23       23.01       28.34     95.38 o 
 -11   1  23      217.91      125.51     30.69 o 
  -9   1  23       13.51       23.71     41.03 o 
  -7   1  23        2.72      -14.40     46.28 o 
  -5   1  23        5.92      -10.09     43.05 o 
  -3   1  23        3.95       43.81     35.88 o 
  -1   1  23     3417.33     3406.74     70.35 o 
   1   1  23     1304.80     1256.44     47.19 o 
   3   1  23     1942.61     1947.62     84.82 o 
   5   1  23        0.09       29.20     30.51 o 
   7   1  23       22.46       36.41     47.64 o 
   9   1  23       78.51       21.27     45.26 o 
  11   1  23        1.17      101.00    116.36 o 
 -18   2  23        0.76       58.15    105.52 o 
 -16   2  23       94.44      208.52    101.40 o 
 -14   2  23        5.82       50.79     61.16 o 
 -12   2  23       28.40       26.30     59.10 o 
 -10   2  23       31.31       73.46     58.27 o 
  -8   2  23        2.95       85.60     54.65 o 
  -6   2  23     1376.29     1452.78     51.52 o 
  -4   2  23      882.84      979.50     45.28 o 
  -2   2  23     1851.93     2056.63     38.12 o 
   0   2  23     1481.31     1503.73     35.69 o 
   2   2  23       31.68       20.96     43.92 o 
   4   2  23      142.83      161.03     46.26 o 
   6   2  23      196.87      188.47     55.44 o 
   8   2  23      271.18      345.02     55.04 o 
  10   2  23      108.53      136.04     53.42 o 
 -17   3  23        9.43      124.85    173.28 o 
 -15   3  23        0.29      -27.22    164.62 o 
 -13   3  23        0.51      -65.00    149.25 o 
 -11   3  23        3.84       34.88     58.65 o 
  -9   3  23      329.74      290.32     60.62 o 
  -7   3  23      584.38      537.51     63.84 o 
  -5   3  23     2273.09     2479.73     70.89 o 
  -3   3  23     1020.75     1176.43     45.53 o 
  -1   3  23     1066.38     1093.85     41.54 o 
   1   3  23      230.61      168.11     65.65 o 
   3   3  23      752.06      840.94     66.58 o 
   5   3  23      474.82      412.58     61.03 o 
   7   3  23      290.56      353.91     59.12 o 
   9   3  23       80.02      104.66     56.93 o 
 -14   4  23       31.91       -6.60    129.81 o 
 -12   4  23       61.79       -4.96    120.96 o 
 -10   4  23       34.17       50.35     52.43 o 
  -8   4  23      291.51      245.53     61.01 o 
  -6   4  23      931.96      929.59     70.09 o 
  -4   4  23      200.44      149.54     68.02 o 
  -2   4  23        3.53       30.64     66.29 o 
   0   4  23       36.75       25.04     67.11 o 
   2   4  23       14.02       67.47     87.87 o 
   4   4  23       50.08      105.98     60.10 o 
   6   4  23      289.47      387.29     61.08 o 
   8   4  23        8.09      -10.04     59.46 o 
 -11   5  23       12.11       86.47    124.62 o 
  -9   5  23        9.03       54.93    118.29 o 
  -7   5  23       91.67       59.55     54.73 o 
  -5   5  23      449.71      447.18     64.26 o 
  -3   5  23      470.42      505.81     65.38 o 
  -1   5  23        0.39       85.94     67.36 o 
   1   5  23       87.89      128.28     70.61 o 
   3   5  23       44.20       67.73     69.81 o 
   5   5  23       85.41      105.80     64.79 o 
  -6   6  23       14.72      116.96    176.93 o 
  -4   6  23      111.91      155.28     61.37 o 
  -2   6  23       30.16       39.39     65.69 o 
 -18   0  24       18.71       99.42    123.38 o 
 -16   0  24        1.71      201.54    193.61 o 
 -14   0  24       11.51       30.85    115.39 o 
 -12   0  24      144.75       66.23    135.66 o 
 -10   0  24      404.75      235.10    106.27 o 
  -8   0  24        0.39      -20.42     71.10 o 
  -6   0  24      130.63       39.95     65.47 o 
  -4   0  24     3343.91     3469.17    178.81 o 
  -2   0  24     1056.48     1071.20     53.78 o 
   0   0  24     1635.60     1687.41     70.82 o 
   2   0  24      368.17      292.27     90.01 o 
   4   0  24      511.89      520.53     86.46 o 
   6   0  24      253.42       67.64    128.94 o 
   8   0  24        4.16       16.60     73.09 o 
  10   0  24      478.89      613.82    175.55 o 
 -17   1  24       40.77      171.36     85.29 o 
 -15   1  24        3.73      118.42    128.50 o 
 -13   1  24       37.74       75.02     78.36 o 
 -11   1  24       70.26      153.24     75.13 o 
  -9   1  24       66.94       69.10     70.05 o 
  -7   1  24       14.90       29.65     62.81 o 
  -5   1  24      813.43      757.45     47.80 o 
  -3   1  24     1597.23     1665.94     47.47 o 
  -1   1  24       23.54       45.02     34.66 o 
   1   1  24      575.52      588.20     44.81 o 
   3   1  24      534.86      476.28     41.89 o 
   5   1  24        3.14      -22.48     53.73 o 
   7   1  24      703.10      713.66     53.86 o 
   9   1  24        0.21       25.53     74.55 o 
  11   1  24       11.96        0.84     74.62 o 
 -16   2  24       10.88       77.19    100.25 o 
 -14   2  24       10.42        1.92     65.97 o 
 -12   2  24        2.62       -0.25     60.64 o 
 -10   2  24       35.50       38.43     60.35 o 
  -8   2  24       35.57       54.44     57.23 o 
  -6   2  24      140.53      121.26     53.72 o 
  -4   2  24       74.49       32.63     40.96 o 
  -2   2  24      600.15      621.28     33.93 o 
   0   2  24       38.19        9.77     43.44 o 
   2   2  24       30.50      171.30     72.00 o 
   4   2  24       26.24       43.77     58.35 o 
   6   2  24       77.28       77.41     57.67 o 
   8   2  24       81.01      100.08     54.22 o 
  10   2  24       49.78       85.02     56.93 o 
 -15   3  24       24.39      145.23    136.79 o 
 -13   3  24        1.01      -68.91    160.05 o 
 -11   3  24      315.19      371.82     63.40 o 
  -9   3  24       60.12       27.72     62.22 o 
  -7   3  24      206.46      112.57     62.82 o 
  -5   3  24      269.56      340.44     61.04 o 
  -3   3  24     1867.77     2012.47    123.92 o 
  -1   3  24       23.77       55.60     58.20 o 
   1   3  24       37.16       39.04     64.99 o 
   3   3  24      381.39      431.30     65.64 o 
   5   3  24       23.33      117.14     74.18 o 
   7   3  24      137.54      150.95     63.12 o 
   9   3  24       23.96       12.12     64.23 o 
 -14   4  24       24.38      185.38    137.35 o 
 -12   4  24        0.35      145.16    164.51 o 
 -10   4  24       18.60       75.51    132.99 o 
  -8   4  24        2.57       14.14     62.53 o 
  -6   4  24      111.73      117.61     67.73 o 
  -4   4  24       19.19       44.80     73.77 o 
  -2   4  24        2.65      -11.18     88.69 o 
   0   4  24      336.79      417.47     72.14 o 
   2   4  24      148.96      265.10     70.46 o 
   4   4  24      124.26      131.26     68.67 o 
   6   4  24      286.28      327.09     62.48 o 
 -11   5  24        6.35      -52.97    167.15 o 
  -9   5  24      194.22       87.66    122.56 o 
  -7   5  24        0.18      -26.08     67.57 o 
  -5   5  24      226.55      152.46     80.18 o 
  -3   5  24        7.83      -40.63     67.84 o 
  -1   5  24      148.33      230.95     69.39 o 
   1   5  24        0.07      -31.02     71.87 o 
   3   5  24       10.62       38.50     72.86 o 
 -17   1  25       14.44      132.06    104.25 o 
 -15   1  25        5.66       37.07     90.94 o 
 -13   1  25      130.43      124.23     80.12 o 
 -11   1  25      373.96      362.38     77.00 o 
  -9   1  25      834.90      800.82     75.82 o 
  -7   1  25      187.67      230.57     69.38 o 
  -5   1  25      247.76      308.87     73.20 o 
  -3   1  25        1.14        5.03     42.16 o 
  -1   1  25     1290.93     1288.93     50.10 o 
   1   1  25       63.36      187.68     42.74 o 
   3   1  25      158.15      118.49     61.02 o 
   5   1  25      593.51      599.75     58.25 o 
   7   1  25        1.67       23.47     51.32 o 
   9   1  25      256.63      334.26     78.69 o 
 -16   2  25        1.89       81.80    105.28 o 
 -14   2  25      403.85      511.71     82.02 o 
 -12   2  25       53.31       60.44     62.28 o 
 -10   2  25      221.06      197.64     61.93 o 
  -8   2  25       22.17       35.00     58.05 o 
  -6   2  25      179.20      196.41     56.04 o 
  -4   2  25        1.42       -5.29     51.04 o 
  -2   2  25      501.02      491.06     65.91 o 
   0   2  25      127.01      122.39     69.12 o 
   2   2  25      319.22      365.94     49.61 o 
   4   2  25       31.09        0.48     59.65 o 
   6   2  25       41.01       37.49     59.01 o 
   8   2  25      165.35      241.83     59.07 o 
 -15   3  25        1.18       79.68    168.77 o 
 -13   3  25      222.02      247.32    129.97 o 
 -11   3  25        0.02       43.32     74.61 o 
  -9   3  25       36.83       34.33     65.39 o 
  -7   3  25        0.03       -6.81     64.53 o 
  -5   3  25       27.44       -4.84     61.09 o 
  -3   3  25      949.15      929.02     86.76 o 
  -1   3  25       28.67       88.46     61.26 o 
   1   3  25       58.38       45.64     69.85 o 
   3   3  25        1.33       16.04     65.95 o 
   5   3  25      196.98      275.91     67.51 o 
   7   3  25       50.74       39.30     64.67 o 
 -12   4  25        3.64        6.94    160.63 o 
 -10   4  25        0.33       19.68    154.63 o 
  -8   4  25       64.63       61.94     66.87 o 
  -6   4  25       14.13       29.16     67.97 o 
  -4   4  25      258.88      266.81     81.22 o 
  -2   4  25       19.68       53.14     71.88 o 
   0   4  25       99.56        1.32     73.36 o 
   2   4  25        9.69       75.60     73.19 o 
   4   4  25        0.35       -0.58     69.97 o 
  -7   5  25      287.89      338.56    117.28 o 
  -5   5  25        1.17      -25.54     64.37 o 
  -3   5  25      267.31      284.98     72.55 o 
  -1   5  25      105.90      182.81     75.91 o 
   1   5  25        0.17       61.15     77.08 o 
 -16   0  26        1.11       46.85    121.24 o 
 -14   0  26        0.44      -44.95    205.67 o 
 -12   0  26      239.22      309.32    115.08 o 
 -10   0  26       42.31       68.27    107.36 o 
  -8   0  26     1054.94     1175.65    113.12 o 
  -6   0  26       17.73       99.04     97.24 o 
  -4   0  26      679.06      520.96     93.62 o 
  -2   0  26     1956.85     1951.81     92.46 o 
   0   0  26       94.06       65.94     73.42 o 
   2   0  26      526.36      420.92     99.19 o 
   4   0  26      258.09      295.64    105.14 o 
   6   0  26      393.79      320.29     97.21 o 
   8   0  26      422.49      593.98    181.35 o 
 -15   1  26        2.38       48.89     94.60 o 
 -13   1  26      245.63      121.04     81.11 o 
 -11   1  26        6.10       56.78     90.60 o 
  -9   1  26      375.04      413.38     73.34 o 
  -7   1  26       10.71       -6.28     88.12 o 
  -5   1  26      227.21      315.19     64.42 o 
  -3   1  26       40.62       15.82     59.41 o 
  -1   1  26       89.27       55.30     64.42 o 
   1   1  26      214.43      153.13     39.84 o 
   3   1  26        7.84        1.53     53.82 o 
   5   1  26      221.63      177.75     58.42 o 
   7   1  26      110.68       42.38     77.70 o 
 -14   2  26        5.41       57.65    103.05 o 
 -12   2  26       35.04       29.56     64.04 o 
 -10   2  26       71.75       55.55     62.60 o 
  -8   2  26        0.04       -6.36     57.90 o 
  -6   2  26        6.66        5.19     56.39 o 
  -4   2  26      784.53      805.90     67.35 o 
  -2   2  26        0.10      -54.89     71.51 o 
   0   2  26       17.96       28.66     68.69 o 
   2   2  26        0.55       37.18     97.96 o 
   4   2  26       44.60      -25.75     65.21 o 
   6   2  26        1.74       52.39     89.63 o 
 -13   3  26      103.47      131.05    134.37 o 
 -11   3  26       63.87      122.07     92.70 o 
  -9   3  26      212.96      225.68     68.48 o 
  -7   3  26       59.59       78.36     66.34 o 
  -5   3  26       32.30      129.50     64.01 o 
  -3   3  26      370.20      258.39     93.47 o 
  -1   3  26      115.22       21.52     77.21 o 
   1   3  26       81.13       55.07     71.94 o 
   3   3  26       71.87       24.06     67.76 o 
   5   3  26      201.17      223.63     70.69 o 
 -10   4  26        0.02       73.05    125.72 o 
  -8   4  26      256.71      275.05     72.93 o 
  -6   4  26        7.53       22.55     73.59 o 
  -4   4  26       42.11       34.98     76.96 o 
  -2   4  26      123.56      161.37     76.95 o 
   0   4  26       73.64      125.60     78.23 o 
   2   4  26      353.07      525.56     80.19 o 
 -15   1  27       94.49      176.36     87.91 o 
 -13   1  27       89.08       15.34     92.60 o 
 -11   1  27      167.35      152.85     80.77 o 
  -9   1  27      192.49       79.37     74.07 o 
  -7   1  27      204.84      227.01     69.39 o 
  -5   1  27        0.15       -0.03     58.19 o 
  -3   1  27       72.24      114.99     56.70 o 
  -1   1  27        0.83       57.94     65.85 o 
   1   1  27       50.60       39.96     61.17 o 
   3   1  27       48.69       51.07     57.53 o 
   5   1  27      193.64      129.24     86.89 o 
   7   1  27        0.04      -46.62    108.31 o 
 -14   2  27       11.58      135.31    211.20 o 
 -12   2  27       46.65      -10.11     65.32 o 
 -10   2  27        0.80      -29.89    105.15 o 
  -8   2  27       18.94       62.57     65.45 o 
  -6   2  27      186.52      256.69     58.53 o 
  -4   2  27       17.01       10.22     71.27 o 
  -2   2  27        0.42       41.47     81.52 o 
   0   2  27      320.55      311.55     75.45 o 
   2   2  27       19.85       -7.71     81.13 o 
   4   2  27      337.00      345.14     72.47 o 
   6   2  27       12.15       45.83     65.24 o 
 -11   3  27       38.42       17.95    106.44 o 
  -9   3  27        0.84       83.07     90.34 o 
  -7   3  27       47.90       91.27     69.24 o 
  -5   3  27       83.87      110.14     67.36 o 
  -3   3  27      113.66      178.85     82.75 o 
  -1   3  27       95.77       -0.42     79.10 o 
   1   3  27       36.14       51.39     78.28 o 
   3   3  27       63.10       87.44     71.94 o 
  -8   4  27       16.66       -4.66     74.84 o 
  -6   4  27       10.30       43.90     77.74 o 
  -4   4  27        9.27       58.50     80.74 o 
  -2   4  27       28.30       85.28     80.79 o 
   0   4  27       41.65       41.16     80.34 o 
 -14   0  28       40.50       91.07    151.49 o 
 -12   0  28      144.42      207.59    118.78 o 
 -10   0  28       20.59       47.93    112.56 o 
  -8   0  28        0.00      -20.65    102.92 o 
  -6   0  28      688.57      892.98    107.53 o 
  -4   0  28       40.20       57.63     87.89 o 
  -2   0  28       29.58        6.85     83.95 o 
   0   0  28      165.48      175.51     73.06 o 
   2   0  28      228.70      288.59    107.56 o 
   4   0  28        3.26       19.85    100.49 o 
 -13   1  28      110.38       90.09     84.59 o 
 -11   1  28        0.47        3.81    102.04 o 
  -9   1  28       15.56       55.87     75.08 o 
  -7   1  28        0.16        6.82     71.99 o 
  -5   1  28        0.37      -11.78     60.49 o 
  -3   1  28      228.91      236.66     57.29 o 
  -1   1  28       83.28      146.01     67.49 o 
   1   1  28       51.80       83.50     63.79 o 
   3   1  28       87.64       27.98     69.35 o 
   5   1  28      104.01      115.76     89.94 o 
 -12   2  28        0.76      -42.00     91.32 o 
 -10   2  28        0.12       28.33     66.58 o 
  -8   2  28        0.08       40.15     68.57 o 
  -6   2  28       15.10        4.95     58.44 o 
  -4   2  28       75.72      117.59     55.12 o 
  -2   2  28      215.08      215.35     69.78 o 
   0   2  28       78.12      136.67     80.58 o 
   2   2  28        0.59      -16.21     81.25 o 
   4   2  28        0.00       78.31     70.55 o 
  -9   3  28        1.00        8.71     72.23 o 
  -7   3  28      112.40       67.48     70.31 o 
  -5   3  28       15.03       14.79     87.34 o 
  -3   3  28       82.98       18.94     88.54 o 
  -1   3  28       12.06       14.86     80.60 o 
   1   3  28       70.74      119.57     81.88 o 
 -11   1  29       95.84      134.27     83.52 o 
  -9   1  29       25.77       46.33     77.02 o 
  -7   1  29        1.24       -3.80     72.66 o 
  -5   1  29       87.30       93.58     63.19 o 
  -3   1  29        3.67      -11.32     58.08 o 
  -1   1  29      264.93      237.22     72.26 o 
   1   1  29        7.38       16.05     76.39 o 
 -10   2  29       42.55       66.76     65.93 o 
  -8   2  29        0.22       21.51     69.79 o 
  -6   2  29        3.88       64.14     68.76 o 
  -4   2  29       69.01       75.43     75.19 o 
  -2   2  29      138.14      152.46     88.72 o 
   0   2  29       24.89       37.62     81.30 o 
  -8   0  30       68.74      155.64    111.77 o 
  -6   0  30        6.74      107.26    182.56 o 
  -4   0  30      492.54      674.00    103.02 o 
  -2   0  30       35.95       61.04    166.21 o 
   0   0  30      115.27      158.29    120.12 o 
  -7   1  30       23.04       19.19     78.68 o 
  -5   1  30       10.60       47.12     63.92 o 
  -3   1  30       10.26       -1.42     75.58 o 
  -1   1  30        0.31      113.45     84.40 o 
                                                 
